# Supplementary material for: Dataset on negative symptoms factors in patients with schizophrenia
Source: Data Brief. 2022 Jan 5;40:107790. doi: 10.1016/j.dib.2022.107790 (PMC8749170; doi:10.1016/j.dib.2022.107790)
Supplement: Supplementary file 1 [file mmc1.xlsx]

## Sheet: data set
Department designation	ID	family history (yes, no)	sex (f,m)	date of birth	summer birth (yes, no)	winter birth (yes, no)	autumn birth (yes, no)	spring birth (yes, no)	age at admission (y.o.)	age at onset (y.o.)	PANSS-Positive (score)	p1	p2	p3	p4	p5	p6	p7	PANSS-Negative (score)	n1	n2	n3	n4	n5	n6	n7	PANSS-General psychopathology (score)	g1	g2	g3	g4	g5	g6	g7	g8	g9	g10	g11	g12	g13	g14	g15	g16	PANSS total (score)	Avolition/Asociality factor, score	Diminished Expression factor, score
fam.0	125	no	m	03 10 1985	no	no	yes	no	12	3									35	6	4	5	6	4	5	5	38	1	1	1	1	4	1	1	3	1	3	5	6	4	1	1	4	80	14	25
sch	81		m	13 08 1987	yes	no	no	no	22	4	25	5	5	5	3	2	2	3	26	5	4	3	4	4	3	3	50	2	2	1	2	3	2	3	3	5	4	3	5	3	3	4	5	101	13	20
ep.97	333	no	m	1963					37	4	26	4	3	3	4	4	4	4	26	4	4	3	4	3	4	4	59	3	3	3	5	4	3	4	4	4	3	4	4	3	4	4	4	111	12	22
ep.97	1685	yes	f	02 06 1991	yes	no	no	no	19	4	25	4	5	3	5	2	3	3	31	4	4	4	4	5	4	6	39	2	1	1	2	3	1	2	2	4	1	4	4	5	1	2	4	95	12	22
sch	27		m	15 03 1983	no	no	no	yes	26	5	17	5	1	3	3	3	1	1	11	3	1	3	1	1	1	1	33	1	1	1	3	5	2	1	1	4	1	3	3	1	1	3	2	61	4	14
fam.0	152	no	m	1958					43	5	16	1	4	1	4	1	1	4	19	1	4	3	4	2	1	4	43	1	1	1	1	6	1	1	4	4	1	3	6	5	4	1	3	78	11	17
ep.97	1699	yes	f	31 03 1982	no	no	no	yes	28	5	43	7	7	7	7	5	5	5	30	4	2	4	5	5	5	5	39	1	1	1	1	3	1	1	2	6	1	3	6	6	1	4	1	112	8	23
ep.97	2510		f	11 09 1995	no	no	yes	no	18	5	11	2	3	2	1	1	1	1	16	3	2	1	2	3	2	3	23	3	2	1	1	1	2	1	1	1	1	2	2	2	1	1	1	50	5	10
sch	19		f	10 12 1974	no	yes	no	no	35	6	21	4	4	4	1	4	1	3	27	4	4	4	4	5	3	3	38	1	1	1	3	3	1	2	2	3	4	3	4	3	2	3	2	86	10	19
sch	43		f	03 04 1990	no	no	no	yes	19	6	29	5	4	4	5	1	6	4	28	5	5	4	4	4	3	3	51	3	4	1	3	3	3	3	4	5	3	3	3	3	3	3	4	108	13	21
sch	73		f	11 05 1961	no	no	no	yes	49	6	31	6	4	6	4	6	1	4	25	3	2	3	3	6	4	4	56	4	4	1	3	4	1	3	3	5	4	3	6	4	3	5	3	112	8	21
sch	97		m	22 05 1975	no	no	no	yes	35	6	37	7	5	7	5	6	1	6	38	6	5	4	6	6	5	6	80	2	3	2	6	6	2	2	6	7	6	6	7	4	7	7	7	155	18	27
ep.97	1870		m	17 04 1976	no	no	no	yes	35	6	21	4	5	1	5	1	3	2	20	3	4	4	2	4	1	2	38	4	2	1	1	5	1	1	3	3	1	2	4	4	2	2	2	79	8	18
ep.97	1883		m	12 12 1988	no	yes	no	no	22	6	33	5	7	7	6	1	4	3	37	6	6	6	6	5	4	4	49	1	1	1	2	1	1	3	3	5	2	4	7	6	1	5	6	119	18	26
klu	32	yes	m	20 12 1991	no	yes	no	no	17	7	14	1	6	1	1	1	1	3	31	5	5	5	5	5	5	1	48	1	1	1	1	5	1	1	1	5	1	1	7	6	6	5	5	93	15	27
fam.0	58	no	f	1953					43	7	14	3	1	2	3	1	3	1	18	2	3	3	3	2	2	3	25	4	1	1	1	2	2	1	1	1	1	1	3	1	3	1	1	57	7	11
sch	63		f	20 02 1986	no	yes	no	no	24	7	28	5	4	6	3	4	3	3	25	5	4	3	3	4	3	3	40	1	1	3	3	3	1	3	3	5	1	4	4	1	2	3	2	93	9	18
sch	95		m	08 04 1958	no	no	no	yes	52	7	33	7	5	6	4	2	2	7	35	6	5	4	6	6	5	3	70	6	3	2	5	3	2	3	5	6	4	4	7	3	6	5	6	138	17	24
sch	110		m	10 01 1991	no	yes	no	no	19	7	32	7	5	6	7	1	3	3	22	3	4	1	2	6	3	3	54	1	2	1	1	5	1	3	3	7	4	5	6	4	3	5	3	108	9	19
ep.97	2952	no	m	01 06 1999	yes	no	no	no	16	7	22	5	4	6	4	1	1	1	8	1	1	1	1	2	1	1	20	1	1	1	1	1	1	1	1	1	1	1	2	3	1	1	2	37	4	8
sch	114		f	18 06 1970	yes	no	no	no	40	8	33	6	3	6	4	3	6	5	14	1	1	3	2	1	3	3	44	5	3	1	3	3	1	1	4	3	1	3	5	1	4	3	3	91	6	12
ep.97	405	no	f	15 11 1974	no	no	yes	no	28	8	28	4	6	3	6	1	2	6	47	7	7	7	6	7	6	7	70	1	2	1	5	6	1	1	7	6	5	6	7	7	4	4	7	145	20	34
ep.97	416	yes	f	01 07 1967	yes	no	no	no	34	8	41	7	6	6	4	6	6	6	43	6	6	6	6	6	7	6	71	1	6	1	6	6	1	1	6	6	1	6	7	6	5	6	6	155	18	32
ep.97	548	yes	m	28 08 1978	yes	no	no	no	25	8	16	2	4	1	1	4	2	2	30	5	5	4	4	4	3	5	39	5	2	1	1	4	1	4	1	1	1	4	4	5	2	2	1	85	10	25
ep.97	2791		m	1989					31	8	10	3	2	1	1	1	1	1	16	3	2	1	1	3	3	3	20	1	2	1	1	1	1	1	1	1	1	2	2	2	1	1	1	43	4	11
sch	80		m	13 05 1962	no	no	no	yes	48	9	29	6	4	5	4	1	5	4	22	4	3	2	3	4	3	3	45	1	2	2	2	3	1	2	3	4	3	3	5	3	3	4	4	96	10	17
ep.97	1496	no	f	03 04 1981	no	no	no	yes	28	9									25	4	3	4	3	4	3	4	22	1	1	1	1	2	1	2	1	1	1	1	4	2	1	1	1	54	7	17
ep.97	1720	no	f	30 09 1959	no	no	yes	no	52	9	35	7	7	7	3	3	4	4	49	7	7	7	7	7	7	7	56	1	1	1	3	3	1	1	4	4	1	4	7	7	6	6	6	140	20	32
ep.97	1849		f	14 10 1956	no	no	yes	no	55	9	23	4	4	3	3	3	5	1	18	3	2	2	3	3	2	3	32	4	2	2	1	2	2	2	1	2	1	2	3	3	1	2	2	73	7	14
klu	2		m	19 01 1991	no	yes	no	no	17	10	26	4	4	6	1	1	4	6	23	4	4	4	3	3	4	1	46	1	4	1	4	3	1	1	4	1	1	4	5	4	4	4	4	95	11	20
sch	14		m	08 06 1976	no	no	no	yes	33	10	18	5	3	1	1	1	4	3	31	4	5	4	6	4	4	4	46	1	3	1	3	3	1	3	4	3	1	4	4	4	4	3	4	95	15	22
sch	20		f	19 06 1982	yes	no	no	no	27	10	23	6	4	6	2	1	1	3	27	3	3	4	5	5	4	3	48	1	3	1	3	3	1	3	4	3	3	4	6	4	3	3	3	98	11	21
ep.97	20	no	m	15 09 1978	no	no	yes	no	19	10	20	5	4	4	1	1	3	2	24	4	3	3	4	2	4	4	41	3	2	1	2	4	1	1	1	4	1	4	4	4	1	4	4	85	11	20
sch	29		f	23 12 1986	no	yes	no	no	23	10	21	6	2	6	1	1	4	1	21	3	4	3	4	3	1	3	36	4	2	2	3	1	1	3	3	1	3	1	3	3	1	1	4	78	12	14
klu	39		f	16 05 1989	no	no	no	yes	18	10	15	1	4	3	1	1	1	4	25	4	4	4	4	4	4	1	30	1	1	1	1	3	1	1	1	1	1	5	5	5	1	1	1	70	9	21
sch	78		f	14 06 1949	yes	no	no	no	60	10	35	6	4	6	4	5	6	4	27	4	4	4	4	4	3	4	60	2	3	1	4	4	2	4	4	5	4	4	6	3	4	5	5	122	13	22
sch	122		f	20 10 1988	no	no	yes	no	21	10	32	6	4	4	4	1	6	7	23	4	4	4	3	4	3	1	36	1	1	1	1	2	1	1	4	5	3	2	4	1	3	3	3	91	10	15
sch	138		f	13 10 1986	no	no	yes	no	25	10	29	6	4	6	3	6	1	3	25	4	4	4	4	3	3	3	41	1	1	1	3	1	1	3	3	4	3	3	4	3	3	4	3	95	11	18
ep.97	611	no	m	1972					32	10	18	1	4	1	3	1	4	4	22	4	4	4	4	4	1	1	34	1	3	1	4	1	1	4	1	1	1	4	4	4	2	1	1	74	9	18
ep.97	1349	no	f	01 03 1976	no	no	no	yes	32	10	36	6	6	4	5	3	6	6	22	3	3	3	3	3	3	4	40	2	3	1	2	2	2	2	2	3	1	3	4	4	2	3	4	98	10	17
ep.97	3190	yes	f	19 07 1984	yes	no	no	no	32	10	24	5	5	4	2	1	4	3	23	4	4	3	3	4	1	4	33	3	2	1	2	2	1	1	2	3	1	3	3	3	1	2	3	70	10	14
ep.97	4336	no	m	02 06 1990	yes	no	no	no	29	10	38	7	5	6	6	2	6	6	27	4	4	4	3	4	4	4	46	3	4	2	3	4	2	1	1	4	1	1	5	4	4	4	3	98	10	21
sch	53		m	23 06 1989	yes	no	no	no	20	11	24	5	4	5	3	1	3	3	20	4	3	3	3	3	1	3	40	1	3	1	3	3	3	3	3	1	3	1	3	3	3	3	3	84	9	17
sch	145		f	08 01 1994	no	yes	no	no	16	11	30	6	3	2	4	5	3	7	20	4	3	3	3	3	2	2	44	2	2	1	2	2	1	2	4	4	3	3	6	3	3	3	3	94	9	16
ep.97	1740	yes	f	17 12 1958	no	yes	no	no	51	11	32	5	6	4	4	3	5	5	35	5	5	5	5	6	4	5	34	2	2	1	2	2	1	2	1	2	1	4	3	3	1	3	4	101	14	21
ep.97	1791	yes	f	24 01 1992	no	yes	no	no	17	11	23	5	4	4	3	1	4	2	10	3	2	1	1	1	1	1	19	1	1	1	1	1	1	1	1	1	1	1	4	1	1	1	1	52	4	8
ep.97	2038		f	20 04 1963	no	no	no	yes	49	11	31	7	6	3	3	4	5	3	34	5	3	6	6	6	2	6	46	1	2	1	2	1	1	2	4	4	1	5	5	5	2	5	5	111	14	21
ep.97	2663		m	06 04 1993	no	no	no	yes	21	11	8	1	1	1	1	1	1	2	14	3	2	2	1	2	1	3	25	1	2	2	2	1	1	1	1	2	1	2	2	1	2	1	3	46	6	9
ep.97	2742	no	f	09 02 1975	no	yes	no	no	40	11	11	1	2	3	1	1	2	1	9	2	1	1	1	1	1	2	17	1	1	1	1	1	1	1	1	1	1	2	1	1	1	1	1	33	3	7
ep.97	3371	yes	f	12 02 1965	no	yes	no	no	53	11									11	2	2	2	2	1	1	1	27	1	3	2	3	1	2	1	1	1	1	1	1	3	3	2	1	49	5	10
klu	7	yes	f	14 03 1991	no	no	no	yes	17	12	19	3	4	1	1	1	4	5	19	4	3	3	4	1	3	1	37	1	3	1	4	1	3	1	1	1	1	4	4	4	4	3	1	75	8	16
klu	21		m	25 04 1991	no	no	no	yes	17	12	17	4	4	1	1	1	3	3	32	4	5	5	5	4	5	4	47	1	3	1	3	3	1	4	4	1	1	4	6	4	3	4	4	96	14	25
ep.97	29	no	m	1955					42	12	33	5	5	3	5	5	5	5	35	6	5	5	6	3	5	5	55	1	1	1	5	5	1	1	5	5	1	4	5	5	5	5	5	123	16	27
ep.97	31	yes	m	21 03 1938	no	no	no	yes	59	12	28	4	5	5	3	3	4	4	29	4	4	5	4	3	5	4	53	3	1	1	5	4	1	3	4	4	2	4	5	3	4	4	5	110	13	24
ep.94	47	yes	f	21 03 1969	no	no	no	yes	25	12	49	7	7	7	7	7	7	7	32	4	4	7	6	4	1	6	61	5	4	1	4	4	2	2	6	3	2	3	5	4	4	6	6	135	16	22
sch	54		m	28 02 1988	no	yes	no	no	21	12	22	4	4	3	4	1	3	3	26	4	4	4	4	4	3	3	47	1	3	3	3	3	3	3	3	3	3	3	4	3	3	3	3	95	11	20
fam.0	59	no	f	1973					23	12	22	4	5	5	1	1	5	1	30	5	4	5	5	5	3	3	42	4	2	1	2	4	3	1	2	3	1	3	5	4	2	1	4	94	13	22
sch	75		m	09 06 1983	yes	no	no	no	27	12	29	6	5	3	5	1	2	7	36	6	5	6	5	6	5	3	59	5	3	2	4	3	2	3	4	4	4	4	6	2	4	4	5	124	15	25
ep.97	77	no	m	1959					38	12	32	6	5	3	3	4	5	6	31	5	5	5	5	3	4	4	61	2	1	1	5	5	1	4	4	5	3	5	5	5	5	5	5	124	15	28
ep.94	83	no	m	1953					40	12	13	3	3	1	1	1	2	2	27	4	4	4	4	4	3	4	46	5	4	2	2	4	4	3	2	3	1	2	4	3	1	3	3	86	11	21
sch	100		m	03 12 1983	no	yes	no	no	26	12	28	6	4	2	4	6	2	4	27	5	4	3	3	5	4	3	56	2	3	3	4	3	5	4	4	4	3	3	4	3	4	3	4	111	11	22
sch	124		f	01 07 1988	yes	no	no	no	22	12	32	6	5	6	4	6	1	4	23	3	4	3	3	4	3	3	44	1	2	1	2	3	1	3	3	5	3	3	5	1	4	3	4	99	11	16
ep.97	422	no	f	24 01 1975	no	yes	no	no	26	12	30	5	5	5	4	3	4	4	31	6	6	6	3	4	2	4	56	1	2	2	4	5	3	2	5	5	1	3	5	5	4	5	4	117	13	26
ep.97	511	no	f	21 11 1966	no	no	yes	no	42	12	26	5	4	5	3	2	3	4	31	5	5	5	5	5	2	4	64	2	3	1	6	3	3	2	5	6	2	5	6	5	4	5	6	121	16	22
ep.97	513	yes	f	13 12 1977	no	yes	no	no	25	12	23	4	4	3	2	1	5	4	32	5	5	4	5	5	3	5	56	2	2	5	3	3	3	4	3	4	2	5	5	4	2	4	5	111	15	23
ep.97	515	no	f	11 07 1940	yes	no	no	no	53	12	25	4	5	4	3	2	3	4	35	5	5	5	5	5	5	5	62	1	3	1	4	5	1	3	5	4	2	5	6	6	4	6	6	122	16	29
ep.97	544	no	m	25 02 1983	no	yes	no	no	20	12	16	2	4	2	2	2	2	2	28	4	4	5	4	4	2	5	38	1	1	1	1	4	1	4	1	1	1	3	5	4	2	4	4	82	12	23
ep.97	643	yes	f	1959					45	12	35	5	5	7	6	2	6	4	25	3	3	4	3	5	3	4	67	3	5	2	6	5	3	2	3	5	1	5	6	5	4	6	6	127	12	22
ep.97	647	yes	f	09 04 1954	no	no	no	yes	47	12	18	4	4	4	2	1	2	1	37	5	5	5	6	6	4	6	65	1	1	1	4	6	1	2	6	6	4	7	7	6	1	6	6	120	17	28
ep.97	1324	no	f	20 03 1979	no	no	no	yes	29	12	43	7	7	7	5	5	7	5	22	4	3	3	2	5	2	3	23	1	1	1	1	1	1	1	1	4	1	1	3	3	1	1	1	88	6	14
ep.97	1742	no	f	06 12 1963	no	yes	no	no	47	12	26	4	6	5	1	1	7	2	34	6	5	6	5	4	1	7	32	1	1	1	1	1	1	1	1	2	1	1	6	5	1	3	5	92	15	20
ep.97	1884	no	f	31 07 1980	yes	no	no	no	31	12	32	6	6	3	4	3	6	4	36	5	5	5	3	6	6	6	36	1	1	1	2	1	1	4	4	2	1	2	6	4	1	3	2	104	10	25
ep.97	1885		m	02 11 1974	no	no	yes	no	36	12	27	5	5	2	3	1	7	4	24	3	2	4	5	4	2	4	37	1	2	1	2	1	1	2	3	3	1	3	4	4	2	3	4	88	11	16
ep.97	1916		f	08 06 1979	no	no	no	yes	32	12	28	3	3	3	6	1	6	6	33	7	7	6	1	4	4	4	40	1	1	1	1	1	1	1	6	1	1	3	7	7	1	1	6	101	14	26
ep.97	2092		f	09 08 1973	yes	no	no	no	35	12	49	7	7	7	7	7	7	7	31	5	5	3	3	5	5	5	56	2	2	1	4	4	1	1	6	6	1	4	6	5	3	5	5	136	13	23
ep.97	2684		m	12 07 1984	yes	no	no	no	32	12	31	5	5	6	3	1	6	5	27	6	6	5	3	3	2	2	18	2	2	1	1	1	1	1	1	1	1	1	1	1	1	1	1	56	10	16
ep.97	3210	no	m	20 05 1994	no	no	no	yes	24	12									14	2	3	2	3	2	1	1	35	3	3	1	3	4	3	1	1	1	1	1	2	3	2	4	2	59	8	13
klu	5		f	14 10 1991	no	no	yes	no	17	13	13	1	3	1	1	1	1	5	19	3	4	3	3	2	3	1	31	1	1	1	1	1	1	1	3	1	1	3	5	3	5	1	2	63	9	14
sch	62		f	01 11 1989	no	no	yes	no	20	13	29	6	5	7	4	1	3	3	26	4	4	3	3	6	3	3	48	1	3	1	3	3	1	3	1	4	5	4	6	3	3	4	3	103	10	19
sch	72		f	31 01 1976	no	yes	no	no	34	13	24	7	4	2	4	1	2	4	28	5	4	3	3	6	4	3	57	6	2	1	2	4	1	3	5	5	4	3	6	3	4	4	4	109	11	22
sch	82		m	09 09 1983	no	no	yes	no	22	13	34	6	4	6	4	5	2	7	23	4	4	3	4	4	1	3	52	4	1	2	3	2	4	4	3	5	3	3	6	3	3	3	3	109	11	17
sch	88		f	11 08 1980	yes	no	no	no	29	13	22	6	4	5	2	1	3	1	18	4	3	2	3	3	2	1	40	1	3	4	3	1	4	3	1	3	2	3	3	3	1	2	3	80	9	15
sch	107		m	22 03 1989	no	no	no	yes	22	13	27	6	3	6	3	5	1	3	28	4	4	3	6	5	3	3	50	2	1	1	3	3	2	3	3	6	4	4	4	3	3	5	3	105	13	19
fam.3	226	no	f	25 01 1987	no	yes	no	no	17	13	30	5	5	5	4	3	5	3	25	3	4	4	3	3	4	4	58	1	4	1	4	6	1	4	4	4	4	4	6	4	3	4	4	113	11	25
ep.97	638	no	f	1959					45	13	14	2	6	1	1	2	1	1	32	5	3	5	4	5	5	5	47	2	2	2	2	5	2	2	3	5	1	3	5	5	1	2	5	93	12	27
ep.97	849	no	f	19 01 1972	no	yes	no	no	33	13	20	3	4	2	3	1	5	2	31	5	4	5	5	4	3	5	59	1	3	1	3	3	2	5	5	6	3	4	7	4	2	5	5	110	14	25
ep.97	1298	no	f	25 02 1956	no	yes	no	no	52	13	30	6	7	1	3	1	6	6	38	6	5	6	6	6	2	7	57	1	3	1	3	1	1	2	5	4	2	5	7	5	3	7	7	125	18	22
ep.97	1635	yes	f	29 01 1990	no	yes	no	no	20	13	23	5	4	5	3	1	3	2	16	3	2	3	3	1	1	3	20	1	1	1	1	2	1	1	1	1	1	1	4	1	1	1	1	59	6	11
ep.97	1766		f	17 03 1953	no	no	no	yes	58	13	31	7	7	7	1	1	4	4	45	6	6	6	6	7	7	7	69	6	6	1	4	1	4	4	3	6	3	5	7	7	1	5	6	145	18	31
ep.97	1828	no	f	18 03 1973	no	no	no	yes	38	13	37	6	6	6	6	1	6	6	17	3	2	1	3	4	1	3	27	1	2	1	2	1	1	1	2	3	1	2	2	3	1	2	2	81	7	10
ep.97	1853	yes	f	05 11 1989	no	no	yes	no	21	13	38	7	7	7	6	1	6	4	10	2	2	1	1	2	1	1	22	2	2	1	2	1	1	1	1	2	1	1	2	2	1	1	1	70	4	8
ep.97	1905	yes	f	09 06 1974	yes	no	no	no	37	13	35	6	5	4	4	5	6	5	24	4	3	3	5	4	2	3	44	3	3	4	2	4	2	1	2	4	1	2	3	4	2	3	4	103	12	18
ep.97	2081		m	25 11 1989	no	no	yes	no	23	13	25	6	4	4	2	2	5	2	21	3	3	3	3	3	3	3	52	1	1	1	3	1	6	5	3	2	1	4	6	5	2	6	5	98	11	20
ep.97	2088	no	f	05 02 1963	no	yes	no	no	49	13	40	5	6	6	6	5	6	6	27	5	4	4	3	5	2	4	34	1	1	1	2	2	1	2	3	3	1	4	3	2	2	3	3	101	10	17
ep.97	2147	yes	m	27 09 1991	no	no	yes	no	21	13	33	6	6	2	5	6	4	4	25	4	4	2	3	4	3	5	35	1	1	1	2	3	1	2	3	3	2	3	3	3	2	2	3	93	10	17
ep.97	2292	no	m	10 09 1993	no	no	yes	no	19	13	18	4	3	3	1	1	4	2	25	4	4	3	3	3	4	4	21	1	1	1	1	1	2	1	1	2	1	2	2	1	1	2	1	64	8	14
ep.97	2877	no	m	1985					30	13	38	6	6	5	6	3	6	6	33	5	5	4	5	4	5	5	44	2	3	2	3	2	2	2	3	4	2	4	2	4	3	3	3	99	13	22
ep.97	2927		m	26 12 1983	no	yes	no	no	32	13	16	2	3	1	4	1	2	3	18	2	2	3	3	3	2	3	33	2	2	1	2	3	2	2	2	2	1	1	4	2	2	2	3	64	8	14
ep.97	3002		f	30 04 1987	no	no	no	yes	28	13	30	7	7	7	1	1	6	1	25	4	4	6	3	3	2	3	47	5	4	4	2	1	4	1	1	6	1	4	4	4	1	4	1	87	8	18
ep.97	3979	no	m	06 12 1999	no	yes	no	no	19	13	30	6	5	5	2	5	5	2	14	2	2	3	3	1	1	2	20	1	2	1	2	1	1	1	1	2	1	1	1	1	1	2	1	54	6	9
ep.97	4004	no	m	16 04 1996	no	no	no	yes	22	13	26	5	5	3	6	1	5	1	20	4	3	2	3	6	1	1	22	1	2	1	1	1	1	1	1	1	1	1	3	1	1	2	3	62	9	10
klu	4		f	25 09 1989	no	no	yes	no	19	14	24	5	6	6	1	1	4	1	25	3	5	5	5	1	5	1	56	1	4	1	4	5	1	1	5	5	1	1	5	6	5	6	5	105	15	25
klu	8		f	16 09 1989	no	no	yes	no	18	14	12	1	3	1	1	1	1	4	19	3	3	3	3	2	4	1	30	1	1	1	1	3	1	3	1	1	1	3	5	3	3	1	1	61	7	19
sch	13		m	08 09 1981	yes	no	no	no	28	14	37	6	4	6	4	6	5	6	23	3	3	3	3	4	4	3	65	5	3	1	6	5	1	1	6	5	3	5	6	4	6	4	4	125	10	20
Mor	16		m						44	14	11	3	1	2	2	1	1	1	14	2	2	1	2	3	1	3	38	4	4	1	3	3	3	1	1	1	1	3	4	4	1	2	2	63	6	12
klu	18	yes	m	27 08 1990	yes	no	no	no	18	14	9	1	3	1	1	1	1	1	20	3	3	3	4	3	3	1	37	3	4	1	4	1	3	3	1	1	1	4	4	4	1	1	1	66	8	17
sch	22		f	09 01 1979	no	yes	no	no	30	14	24	6	4	6	3	1	1	3	19	2	4	1	4	4	1	3	42	4	3	1	1	1	1	1	4	3	3	3	3	3	4	4	3	85	11	9
klu	22		m	10 05 1991	no	no	no	yes	17	14	12	1	3	1	1	1	1	4	26	3	4	5	4	4	5	1	32	1	1	1	1	1	1	3	3	1	1	4	5	4	3	1	1	70	9	21
Mor	33		m						29	14	12	2	3	1	3	1	1	1	16	3	2	3	3	3	1	1	39	1	4	3	4	1	4	1	1	2	2	3	2	4	2	3	2	67	7	13
sch	36		f	29 08 1978	yes	no	no	no	31	14	27	5	2	4	4	1	5	6	23	5	4	3	4	2	2	3	48	3	3	3	4	3	4	4	4	1	1	3	4	1	4	3	3	98	11	18
ep.94	54	no	m	23 12 1973	no	yes	no	no	20	14	13	3	3	1	1	1	2	2	27	4	4	4	4	4	3	4	46	5	4	2	2	4	4	3	2	3	1	2	4	3	1	3	3	86	11	21
sch	56		f	31 05 1972	no	no	no	yes	37	14	33	6	3	6	4	6	5	3	15	3	1	1	1	5	1	3	55	3	3	1	3	5	3	2	4	7	4	3	6	2	3	3	3	103	5	14
sch	61		m	12 01 1986	no	yes	no	no	24	14	22	5	4	1	3	1	5	3	27	4	4	3	3	5	4	4	48	5	4	1	1	3	3	3	3	3	3	3	4	3	3	3	3	97	10	20
fam.3	72	yes	f	02 02 1975	no	yes	no	no	22	14	31	5	5	4	5	1	6	5	21	3	3	3	4	3	1	4	54	5	4	1	3	4	4	1	4	5	1	3	6	3	1	5	4	106	11	15
fam.3	74	yes	f	02 02 1975	no	yes	no	no	22	14	31	5	4	5	6	1	5	5	27	4	4	5	4	3	3	4	62	4	4	1	4	4	4	3	5	5	4	5	6	1	3	5	4	120	12	20
sch	77		m	08 05 1973	no	no	no	yes	37	14	23	6	4	6	3	1	1	2	26	4	4	4	4	4	3	3	49	1	3	2	3	2	2	3	3	5	3	3	5	3	2	5	4	98	12	19
sch	89		m	23 11 1958	no	no	yes	no	51	14	32	7	4	2	4	7	2	6	19	4	3	3	3	3	2	1	37	1	2	1	3	1	3	3	3	2	1	2	3	3	3	3	3	88	9	16
sch	90		m	03 01 1987	no	yes	no	no	23	14	26	5	4	5	4	3	2	3	22	4	3	3	3	3	4	2	42	1	2	1	2	2	2	3	3	4	3	3	3	3	3	4	3	90	9	19
sch	101		m	03 01 1985	no	yes	no	no	25	14	25	5	3	2	4	5	2	4	24	4	4	3	4	3	3	3	41	1	1	1	2	3	1	3	3	5	3	3	4	2	3	3	3	90	11	18
sch	105		f	24 02 1978	no	yes	no	no	32	14	28	6	5	6	4	1	2	4	25	5	4	3	4	3	3	3	53	3	3	2	4	3	1	3	4	4	3	3	5	3	4	4	4	106	12	20
sch	108		f	03 01 1993	no	yes	no	no	18	14	29	6	4	5	3	2	5	4	23	4	3	3	4	3	3	3	51	3	2	1	2	3	1	4	3	5	3	4	6	3	3	4	4	103	11	20
sch	111		f	08 02 1976	no	yes	no	no	35	14	16	4	4	1	2	1	2	2	28	4	4	4	5	4	3	4	45	4	1	2	3	3	1	5	2	4	3	4	4	3	1	3	2	89	11	22
sch	123		f	20 07 1979	yes	no	no	no	31	14	28	6	4	6	4	2	2	4	28	4	4	4	4	4	4	4	50	3	3	1	4	3	2	1	4	4	3	4	4	3	4	3	4	106	12	19
fam.0	127	yes	f	1977					20	14	16	4	1	1	1	1	4	4	21	4	4	3	5	1	3	1	34	1	4	1	1	1	4	1	1	1	1	2	4	1	3	3	5	71	14	13
sch	127		f	23 11 1976	no	no	yes	no	34	14	24	6	4	4	4	1	1	4	24	3	3	3	4	5	3	3	48	3	2	1	3	3	1	3	4	4	2	3	5	3	4	3	4	96	11	18
sch	133		f	03 05 1959	no	no	no	yes	52	14	32	6	4	2	4	6	6	4	25	4	4	4	4	4	3	2	54	5	3	1	3	3	2	3	4	5	3	3	4	3	4	4	4	111	12	20
ep.97	144	yes	m	10 12 1954	no	yes	no	no	41	14	39	6	6	5	4	6	6	6	38	6	6	6	6	3	6	5	60	1	1	1	6	4	1	2	6	5	2	4	6	3	6	6	6	137	18	27
ep.97	146	yes	m	1965					31	14	27	5	5	2	2	4	5	4	29	4	4	5	5	2	5	4	63	4	4	3	5	3	3	4	4	5	3	4	5	3	3	5	5	119	14	24
fam.0	156	no	m	1971					30	14	22	6	4	2	1	1	4	4	26	4	5	5	4	2	1	5	53	4	3	1	3	1	3	4	3	5	1	3	7	4	3	5	3	101	12	19
ep.97	210	no	m	11 10 1979	no	no	yes	no	19	14	16	4	4	1	1	1	2	3	34	5	5	6	5	4	6	3	35	1	1	1	1	4	1	1	4	3	1	3	6	4	2	1	1	85	11	26
fam.3	273	yes	f	27 06 1974	yes	no	no	no	35	14									11	2	1	2	1	1	1	3	19	1	1	1	1	1	1	1	1	1	1	1	4	1	1	1	1	37	3	8
ep.97	315	yes	m	22 06 1977	yes	no	no	no	23	14	28	4	4	4	3	4	5	4	27	4	4	3	4	3	4	5	52	2	2	1	5	1	4	4	3	3	4	4	4	3	4	4	4	107	12	19
ep.97	412	no	f	01 05 1938	no	no	no	yes	63	14	39	7	6	6	7	1	6	6	25	1	1	1	1	7	7	7	68	1	1	1	7	1	1	1	6	7	1	7	7	6	7	7	7	132	9	17
ep.97	421	no	f	1941					60	14	25	4	5	5	3	1	3	4	43	5	6	7	7	6	6	6	72	1	4	1	4	4	2	6	6	4	4	6	6	6	6	6	6	140	19	34
ep.97	608	no	f	14 09 1946	no	no	yes	no	58	14	13	2	4	1	1	1	3	1	29	4	4	4	5	4	4	4	36	3	2	1	2	2	1	3	2	2	1	3	3	4	1	2	4	78	13	21
ep.97	619	no	f	09 06 1976	yes	no	no	no	28	14	42	7	6	7	3	7	7	5	25	3	4	4	3	4	3	4	62	1	2	1	4	6	1	4	6	6	1	3	7	5	3	6	6	129	13	25
ep.97	620	yes	f	31 05 1971	no	no	no	yes	33	14	29	5	5	4	2	6	5	2	30	3	5	3	5	5	4	5	58	1	3	1	4	6	1	2	4	6	1	4	6	3	4	6	6	117	16	21
ep.97	623	no	f	14 06 1958	yes	no	no	no	46	14	45	7	7	7	6	6	6	6	36	5	4	5	6	6	5	5	64	1	4	1	6	6	1	1	5	6	1	5	6	5	4	6	6	145	16	27
ep.97	809	no	m	1976					29	14	14	3	2	1	1	1	3	3	23	1	4	3	4	4	3	4	30	1	2	1	1	3	1	1	2	2	1	3	3	3	1	1	4	67	12	14
ep.97	862	no	f	14 08 1966	yes	no	no	no	39	14	21	4	5	2	2	2	4	2	29	5	5	5	5	4	1	4	57	1	2	1	4	3	1	3	5	6	3	4	7	4	2	6	5	107	15	21
ep.97	914	no	f	03 02 1961	no	yes	no	no	35	14	25	5	6	3	3	2	3	3	32	3	3	5	5	5	6	5	56	1	3	1	4	5	2	1	3	6	3	5	5	3	3	6	5	113	13	23
ep.97	938	yes	f	24 11 1985	no	no	yes	no	21	14	19	2	4	2	3	1	4	3	33	4	6	5	6	4	2	6	57	1	2	1	3	2	1	2	6	6	2	4	7	4	5	6	5	109	17	19
ep.97	999	yes	f	14 02 1953	no	yes	no	no	53	14	19	4	5	3	1	1	3	2	42	7	7	7	6	6	2	7	67	1	2	1	3	2	1	6	7	7	5	5	7	6	1	7	6	128	19	30
ep.97	1042	yes	f	08 12 1982	no	yes	no	no	25	14	35	5	5	3	6	4	6	6	24	4	4	4	3	4	2	3	42	2	1	1	3	3	1	3	4	4	1	3	4	4	2	2	4	101	11	20
ep.97	1061		f	01 03 1960	no	no	no	yes	47	14	23	5	5	3	3	1	4	2	20	3	3	3	2	3	3	3	33	2	2	1	2	3	2	3	1	3	1	2	2	3	1	2	3	76	8	18
ep.97	1207		m	02 06 1971	yes	no	no	no	36	14	26	6	3	1	5	4	5	2	24	5	2	3	3	5	2	4	42	2	3	1	2	5	2	1	2	4	1	5	5	2	3	2	2	92	7	18
ep.97	1360	no	f	17 07 1945	yes	no	no	no	63	14	25	6	6	6	1	1	4	1	20	3	3	3	3	4	2	2	27	1	1	1	1	4	1	1	1	3	1	1	3	3	1	1	3	72	9	16
ep.97	1381		f	20 10 1987	no	no	yes	no	21	14	40	7	7	7	4	7	4	4	35	5	5	5	5	5	5	5	59	3	3	2	5	2	3	4	5	3	2	4	5	5	3	5	5	134	15	26
ep.97	1403	yes	f	21 04 1977	no	no	no	yes	31	14	22	5	5	2	5	2	2	1	27	3	4	4	4	4	4	4	27	1	1	1	1	3	1	1	1	3	1	1	5	4	1	1	1	76	9	19
ep.97	1576		f	29 02 1972	no	yes	no	no	38	14	43	7	7	1	7	7	7	7	21	4	3	1	1	4	4	4	45	1	1	1	1	7	1	1	1	4	1	4	7	6	1	4	4	109	8	23
ep.97	1725		m	05 12 1981	no	yes	no	no	29	14	35	7	7	7	6	1	4	3	39	7	6	6	6	6	4	4	48	1	1	1	3	2	1	2	4	5	1	4	7	4	2	5	5	122	17	25
ep.97	1728		m	11 02 1950	no	yes	no	no	60	14	19	4	5	2	4	1	1	2	40	6	5	7	7	6	3	6	46	2	1	1	2	1	1	3	5	5	1	4	5	5	2	4	4	105	16	25
ep.97	1736	no	f	10 05 1987	no	no	no	yes	23	14	22	5	4	5	3	1	3	1	16	3	3	3	2	1	1	3	21	1	1	1	1	3	1	1	1	1	1	1	4	1	1	1	1	59	6	12
ep.97	1808	no	m	21 06 1984	yes	no	no	no	27	14	25	5	5	4	3	4	2	2	24	4	3	3	3	4	3	4	27	1	1	1	1	2	1	1	2	3	1	2	3	3	1	1	3	76	9	16
ep.97	1837	yes	f	06 10 1991	no	no	yes	no	19	14	23	4	7	5	1	1	4	1	26	4	4	3	3	4	3	5	29	3	1	1	1	1	1	1	1	3	1	3	3	3	1	2	3	78	10	15
ep.97	1842	yes	f	14 10 1974	no	no	yes	no	36	14	11	3	3	1	1	1	1	1	24	4	4	3	3	4	3	3	35	1	2	3	3	1	1	1	1	3	1	3	5	3	1	3	3	70	10	15
ep.97	1882	no	f	02 11 1988	no	no	yes	no	22	14	42	7	7	5	6	5	6	6	17	3	2	2	2	3	3	2	32	2	2	2	1	3	2	1	1	3	1	2	3	3	1	3	2	91	6	15
ep.97	1903		m	27 08 1981	yes	no	no	no	29	14	26	5	4	2	3	1	7	4	23	3	3	2	4	4	4	3	42	4	3	1	2	2	1		4	5	2	3	4	4	1	3	3	91	10	15
ep.97	1922		f	26 07 1979	yes	no	no	no	32	14	44	7	7	6	6	6	6	6	46	6	6	6	7	7	7	7	53	1	1	1	3	4	1	1	4	6	1	4	7	7	1	6	5	143	18	31
ep.97	2004	no	m	06 09 1995	no	no	yes	no	16	14	11	2	3	1	1	1	2	1	31	4	5	5	5	4	4	4	34	1	1	1	3	2	2	3	2	2	1	4	4	3	1	2	2	76	12	21
ep.97	2374	yes	m	04 02 1985	no	yes	no	no	27	14	32	7	5	4	3	5	6	2	33	5	4	4	5	5	4	6	43	1	2	1	2	2	2	3	3	4	1	4	5	5	1	3	4	108	13	23
ep.97	2451	yes	m	07 03 1997	no	no	no	yes	16	14	15	4	2	3	1	1	3	1	18	3	3	2	2	3	2	3	22	1	1	1	2	1	2	1	1	2	1	2	2	1	1	2	1	49	6	10
ep.97	2512		f	21 01 1980	no	yes	no	no	34	14	15	2	3	5	1	1	2	1	28	4	4	5	4	4	4	3	26	2	1	1	1	2	2	2	1	1	1	2	2	3	1	2	2	69	10	20
ep.97	2757	yes	f	25 06 1985	yes	no	no	no	27	14	18	6	6	1	1	1	2	1	46	7	7	7	7	6	6	6	49	1	1	1	1	3	1	4	2	4	1	4	7	7	1	4	7	109	21	34
ep.97	2816		m	24 12 1992	no	yes	no	no	22	14	22	4	4	5	4	1	3	1	18	3	3	1	2	4	1	4	40	3	2	1	3	2	2	3	3	4	1	3	3	4	2	1	3	72	8	14
ep.97	3110		f	12 02 1976	no	yes	no	no	40	14	42	7	7	7	6	1	7	7	32	5	4	5	5	5	4	4	36	3	2	1	1	1	1	1	2	4	1	3	6	1	1	4	4	82	13	17
ep.97	3170	yes	m	31 12 1994	no	yes	no	no	22	14	16	2	3	2	2	1	3	3	49	7	7	7	7	7	7	7	44	1	1	1	1	4	1	5	3	1	1	2	7	7	1	1	7	101	21	37
ep.97	4222	no	m	24 04 1992	no	no	no	yes	27	14									18	3	3	3	2	3	2	2	27	1	2	2	2	2	2	1	1	2	1	2	2	2	2	1	2	63	7	13
ep.97	4235	yes	m	17 03 1994	no	no	no	yes	25	14	18	2	5	1	2	1	4	3	33	6	5	5	5	5	2	5	45	1	1	1	4	3	1	2	4	4	1	2	6	5	3	2	5	94	15	23
sch	1		f	19 10 1963	no	no	yes	no	46	15	16	4	2	4	1	1	3	1	25	4	3	3	3	4	4	4	33	2	2	1	2	3	2	3	2	3	1	3	2	2	1	2	2	74	8	19
sch	2		f	11 12 1988	no	yes	no	no	21	15	21	5	1	6	4	1	1	3	17	3	3	3	3	2	2	1	25	1	1	1	1	2	1	3	3	1	1	2	1	2	1	2	2	63	8	15
fam.3	3	yes	f	08 01 1979	no	yes	no	no	17	15	27	4	5	3	5	4	2	4	7	1	1	1	1	1	1	1	54	1	1	4	5	3	6	4	1	5	1	5	4	4	4	5	1	88	3	14
klu	9	yes	f	05 10 1989	no	no	yes	no	18	15	12	1	3	1	1	1	1	4	18	3	3	3	3	1	4	1	37	3	3	1	2	1	4	3	1	1	1	4	4	4	3	1	1	67	7	18
sch	12		f	22 03 1970	no	no	no	yes	39	15	29	6	4	6	3	6	1	3	24	4	3	3	3	4	4	3	48	1	3	1	3	4	2	1	3	7	3	4	6	2	3	3	2	101	8	18
ep.94	12	no	m	1970					24	15	14	1	2	1	4	1	3	2	19	3	3	3	2	3	3	2	53	6	5	3	4	3	4	3	3	2	1	3	3	3	3	4	3	86	8	18
Mor	13		m						30	15	11	1	3	3	1	1	1	1	26	3	3	3	4	5	4	4	33	1	2	1	1	1	1	4	3	1	1	3	3	4	2	3	2	70	9	19
fam.0	26	yes	m	23 02 1973	no	yes	no	no	21	15	29	5	4	5	4	4	5	2	25	4	4	4	5	2	3	3	50	5	4	2	2	2	5	4	3	4	1	3	4	4	2	1	4	104	13	21
fam.0	30	yes	f	06 01 1970	no	yes	no	no	21	15	33	6	6	4	4	5	4	4	26	5	4	3	5	4	3	2	49	1	4	2	3	4	5	1	1	4	3	5	4	4	1	3	4	108	13	20
sch	34		m	17 06 1984	yes	no	no	no	25	15	28	6	4	6	4	4	1	3	24	3	3	3	3	6	3	3	54	5	2	1	4	3	1	3	4	6	4	4	5	2	5	3	2	106	8	17
sch	39		f	03 04 1985	no	no	no	yes	25	15	22	5	4	5	3	1	1	3	17	3	3	1	3	3	1	3	49	4	3	3	3	4	3	3	3	3	1	3	4	3	3	3	3	88	9	15
sch	41		f	16 12 1976	no	yes	no	no	33	15	25	5	4	3	4	3	1	5	39	6	6	5	6	5	5	6	49	1	1	1	3	3	3	3	5	3	4	3	4	1	5	4	5	113	17	23
sch	46		f	08 08 1956	yes	no	no	no	53	15	30	6	4	6	3	4	3	4	25	5	1	2	3	6	4	4	49	4	3	4	3	3	3	3	3	6	3	1	4	1	3	3	2	104	6	18
klu	46		m	03 03 1990	no	no	no	yes	18	15	10	1	4	1	1	1	1	1	27	4	4	4	4	3	4	4	47	4	5	1	5	1	4	3	3	1	1	4	5	4	1	4	1	84	9	20
sch	52		m	02 02 1988	no	yes	no	no	22	15	15	4	3	1	3	1	1	2	17	3	3	1	3	3	2	2	38	3	1	1	1	3	3	1	3	3	3	4	3	1	2	3	3	70	9	11
sch	64		m	26 08 1983	yes	no	no	no	26	15	31	6	4	6	4	1	6	4	22	4	1	4	3	3	4	3	48	4	2	1	3	3	2	3	3	5	3	3	5	2	3	3	3	101	7	20
fam.3	66	yes	f	13 02 1977	no	yes	no	no	20	15	22	4	4	5	3	1	4	1	22	3	3	3	3	4	3	3	46	1	4	4	2	3	5	4	1	1	1	3	4	4	1	4	4	90	10	20
ep.97	72	no	m	1940					57	15	31	5	5	4	4	4	5	4	28	4	4	4	5	3	4	4	61	4	1	1	5	5	1	2	5	4	3	5	5	5	5	5	5	120	14	24
sch	74		m	27 07 1975	yes	no	no	no	34	15	29	6	2	6	4	1	5	5	23	4	4	3	3	3	3	3	44	1	3	2	3	3	1	3	3	4	3	3	4	2	3	3	3	96	10	18
fam.3	82	no	f	08 04 1978	no	no	no	yes	19	15	31	5	5	5	4	1	6	5	21	4	4	2	5	2	1	3	54	1	4	1	5	3	5	3	1	5	1	4	6	2	4	5	4	106	13	15
sch	85		f	03 01 1990	no	yes	no	no	20	15	18	6	4	1	2	1	2	2	23	4	4	3	4	3	2	3	40	1	2	1	2	3	3	3	2	4	2	3	4	3	1	3	3	81	11	18
fam.3	91	yes	f	10 01 1977	no	yes	no	no	20	15	32	6	5	5	6	4	1	5	14	4	3	1	3	1	1	1	63	1	5	3	4	5	5	4	4	6	1	5	5	1	5	6	3	109	9	16
fam.0	101	yes	m	1971					29	15	28	4	4	5	3	4	4	4	26	4	4	4	4	2	4	4	57	3	3	3	4	5	3	4	3	3	2	4	4	3	3	5	5	111	13	24
sch	102		m	18 12 1980	no	yes	no	no	29	15	26	5	4	6	4	1	2	4	24	4	3	3	4	4	3	3	46	1	2	1	3	3	3	3	3	4	3	3	4	3	3	3	4	96	11	19
ep.97	117	yes	f	16 05 1965	no	no	no	yes	32	15	9	1	3	1	1	1	1	1	7	1	1	1	1	1	1	1	44	1	4	5	3	3	5	3	1	1	1	3	3	4	1	3	3	60	5	13
ep.94	118	yes	m	1975					19	15	18	4	3	1	3	1	3	3	24	3	3	4	4	4	3	3	51	5	4	2	3	4	4	3	3	4	1	2	4	3	1	4	4	93	11	20
fam.3	125	no	f	06 01 1981	no	yes	no	no	18	15	17	4	3	1	1	1	4	3	24	4	4	5	4	3	1	3	63	4	4	5	4	4	6	5	4	5	1	5	5	1	1	5	4	104	12	20
sch	126		f	15 06 1992	yes	no	no	no	18	15	22	6	4	4	1	2	2	3	24	4	4	3	4	3	3	3	42	2	1	1	2	3	1	4	3	3	3	3	4	3	3	3	3	88	11	20
sch	129		m	02 07 1993	yes	no	no	no	17	15	27	7	3	2	4	1	6	4	25	4	4	3	4	4	3	3	44	1	3	1	3	3	3	3	3	3	2	3	4	3	3	3	3	96	11	19
fam.0	136	no	m	1972					25	15									21	4	3	4	4	1	2	3	35	1	3	1	3	3	3	1	1	3	1	3	3	3	1	1	4	63	11	17
ep.97	209	no	m	04 08 1978	yes	no	no	no	19	15	21	4	3	4	2	1	5	2	19	3	2	3	4	3	3	1	46	2	4	3	3	2	4	3	2	3	1	3	3	4	1	4	4	86	10	18
ep.97	248	no	m	27 12 1976	no	yes	no	no	23	15	29	5	4	4	4	4	4	4	27	4	4	5	4	2	4	4	51	1	1	2	4	3	2	2	4	4	2	3	5	4	4	5	5	107	13	22
ep.97	250	yes	m	** 01 1963	no	yes	no	no	36	15	31	4	5	5	4	3	5	5	32	5	5	4	5	4	5	4	60	1	1	1	5	4	1	4	5	5	4	5	5	5	4	5	5	123	15	27
fam.4	256	yes	m	1973					29	15	11	2	3	1	1	1	2	1	19	2	3	3	3	3	3	2	34	2	4	2	3	1	4	1	1	2	1	1	3	1	1	4	3	64	9	11
fam.3	263		f	23 10 1983	no	no	yes	no	24	15	31	6	5	6	4	4	3	3	25	4	4	4	4	3	2	4	29	1	1	1	1	3	1	1	2	1	1	1	5	3	1	3	3	85	11	17
ep.97	270	yes	f	09 02 1949	no	yes	no	no	50	15	30	5	4	4	4	4	5	4	26	4	4	4	4	2	4	4	53	2	1	1	5	1	4	4	4	4	2	4	4	3	5	4	5	109	13	20
ep.97	326	yes	f	01 02 1978	no	yes	no	no	21	15									18	3	1	1	1	4	4	4	30	1	1	1	1	3	1	1	1	1	1	4	4	3	3	3	1	55	3	15
ep.97	391	yes	m	1961					40	15	40	6	6	6	6	6	4	6	41	6	6	6	5	6	6	6	72	1	2	1	6	6	1	4	5	6	4	4	6	6	6	7	7	153	18	34
ep.97	423	yes	f	03 08 1973	yes	no	no	no	28	15	12	2	2	1	1	1	4	1	29	4	4	5	5	4	4	3	45	2	4	1	3	1	4	4	2	2	1	4	3	4	1	5	4	86	13	22
ep.97	470	yes	f	16 12 1959	no	yes	no	no	43	15	30	4	5	6	3	2	6	4	37	6	6	6	6	6	3	4	65	1	1	1	6	4	1	3	6	6	3	6	7	5	4	5	6	132	18	27
ep.97	480	yes	f	1956					46	15	25	5	4	6	3	1	3	3	30	4	4	4	5	5	3	5	62	1	4	1	4	3	2	4	4	6	2	6	7	4	3	6	5	117	14	22
ep.97	545	no	m	1971					32	15	20	4	4	2	2	2	4	2	32	5	4	5	5	4	4	5	50	2	1	1	3	2	3	5	3	3	3	5	4	4	3	4	4	102	13	25
ep.97	615	yes	f	07 05 1982	no	no	no	yes	22	15	24	4	6	3	3	1	3	4	38	5	5	6	5	6	5	6	67	2	3	6	5	6	4	3	5	1	1	4	6	6	4	5	6	129	16	31
ep.97	673	no	f	20 01 1949	no	yes	no	no	56	15	27	4	5	3	4	3	5	3	26	4	3	3	4	5	3	4	60	3	4	4	4	3	3	3	4	5	1	5	4	5	3	5	4	113	11	21
ep.97	687	no	f	1963					42	15	15	2	3	1	1	2	4	2	21	4	2	2	3	4	2	4	38	1	2	1	3	2	3	2	2	3	1	2	5	5	1	2	3	74	8	17
ep.97	703	no	f	18 02 1979	no	yes	no	no	26	15	23	6	4	6	4	1	1	1	29	4	4	4	5	4	4	4	44	6	3	1	3	3	1	3	1	3	1	3	4	4	1	4	3	96	12	22
ep.97	707	no	f	08 02 1976	no	yes	no	no	29	15	22	4	2	4	3	3	3	3	19	2	4	4	2	2	1	4	50	2	3	1	3	2	1	2	4	5	3	4	6	3	4	5	2	91	8	14
ep.97	708	no	f	23 09 1980	no	no	yes	no	24	15	37	7	6	7	5	2	5	5	38	5	4	6	6	6	5	6	67	1	4	1	4	3	2	2	7	6	2	6	6	6	5	6	6	142	16	27
ep.97	935	yes	f	13 03 1983	no	no	no	yes	23	15	19	3	4	3	3	1	2	3	32	4	5	5	5	5	3	5	57	1	2	1	3	3	1	3	5	6	3	4	7	3	4	6	5	108	15	21
ep.97	955	no	f	13 01 1962	no	yes	no	no	44	15	21	4	4	1	3	5	2	2	32	4	5	5	5	4	5	4	55	1	2	1	4	5	1	1	4	6	2	4	7	4	3	6	4	108	14	24
ep.97	965	no	f	03 03 1960	no	no	no	yes	46	15	15	3	3	3	1	1	2	2	31	4	5	4	6	4	3	5	49	1	2	1	2	3	1	4	3	5	2	4	6	4	1	5	5	95	16	22
ep.97	993		f	17 07 1945	yes	no	no	no	61	15	20	3	4	2	3	2	3	3	38	6	6	6	6	6	2	6	56	2	2	1	3	2	4	2	4	5	1	5	7	5	2	6	5	114	17	23
ep.97	1218		f	23 08 1980	yes	no	no	no	28	15	33	5	5	5	3	5	5	5	31	4	4	4	5	5	4	5	44	3	3	2	2	3	2	3	2	3	1	4	4	4	2	3	3	108	12	22
ep.97	1314	yes	m	22 01 1992	no	yes	no	no	16	15	19	3	4	3	2	1	4	2	25	4	4	4	3	3	3	4	26	1	2	1	3	1	2	2	ё	2	1	2	2	3	1	1	2	70	9	17
ep.97	1319	no	f	01 01 1986	no	yes	no	no	22	15	30	5	5	5	5	4	3	3	12	1	1	2	2	2	2	2	23	2	1	1	1	2	1	1	1	2	1	2	2	1	2	2	1	65	4	9
ep.97	1385	yes	f	24 01 1983	no	yes	no	no	25	15	32	6	6	4	4	4	4	4	23	4	4	3	3	3	3	3	54	5	5	4	3	5	4	3	1	4	1	3	3	4	1	4	4	109	11	22
ep.97	1404	yes	f	27 10 1983	no	no	yes	no	25	15	29	5	5	5	4	4	3	3	31	5	4	4	5	4	4	5	40	3	1	1	3	4	1	1	3	2	1	3	4	4	3	2	4	100	13	22
ep.97	1436		f	09 12 1983	no	yes	no	no	25	15	40	7	7	7	4	1	7	7	47	7	6	6	7	7	7	7	65	1	2	1	3	3	1	4	4	6	6	6	7	7	1	6	7	152	20	34
ep.97	1453	yes	f	28 11 1984	no	no	yes	no	24	15	42	5	6	6	7	6	6	6	41	6	6	5	7	6	6	5	49	3	2	1	3	4	2	2	2	4	1	5	5	5	2	4	4	132	17	28
ep.97	1465	yes	f	05 06 1988	yes	no	no	no	21	15	31	6	6	5	4	2	6	2	38	6	5	6	6	6	3	6	42	1	2	1	3	1	1	2	3	4	1	4	5	4	1	4	5	111	16	22
ep.97	1489		f	22 11 1970	no	no	yes	no	38	15	37	7	7	1	7	1	7	7	25	4	4	4	1	4	4	4	54	1	1	1	2	2	1	1	7	5	1	4	7	7	7	6	1	116	6	22
ep.97	1497	yes	f	17 03 1976	no	no	no	yes	33	15	34	7	7	1	6	1	6	6	22	3	3	3	1	4	4	4	29	2	1	1	1	1	1	1	1	2	1	2	7	4	1	2	1	85	5	16
ep.97	1520	yes	f	13 03 1988	no	no	no	yes	21	15	29	6	5	5	4	4	4	1	23	3	3	4	3	3	4	3	29	2	1	1	2	3	1	3	1	1	1	1	5	2	1	2	2	81	8	19
ep.97	1523	yes	f	15 07 1977	yes	no	no	no	32	15	46	7	7	7	7	5	6	7	25	4	3	4	3	4	4	3	37	3	2	1	2	3	2	1	1	2	1	4	4	3	2	2	4	108	10	19
ep.97	1524		f	04 07 1984	yes	no	no	no	25	15	40	7	6	7	5	5	5	5	37	5	5	6	6	5	5	5	47	2	2	1	3	4	2	1	3	3	1	4	6	5	1	5	4	124	15	26
ep.97	1528		f	17 04 1990	no	no	no	yes	19	15	24	7	6	1	1	1	7	1	21	4	3	3	3	4	1	3	30	1	1	1	1	2	2	2	1	2	1	2	5	4	1	1	3	75	9	16
ep.97	1537		f	08 05 1960	no	no	no	yes	51	15	34	6	6	4	6	6	3	3	29	4	4	5	5	5	2	4	33	1	1	1	1	2	1	1	2	3	1	4	4	4	1	3	3	96	12	18
ep.97	1538	no	f	08 03 1971	no	no	no	yes	39	15	11	3	3	1	1	1	1	1	25	4	4	3	3	4	3	4	23	2	1	1	2	2	1	1	1	2	1	2	2	1	1	2	1	59	8	14
ep.97	1565		f	28 09 1993	no	no	yes	no	18	15	27	5	5	4	5	1	5	2	21	3	3	3	3	3	3	3	31	3	3	2	2	2	2	1	1	3	1	2	2	2	1	3	1	79	7	14
ep.97	1749	yes	f	26 11 1991	no	no	yes	no	19	15	42	7	7	7	7	3	5	6	14	2	2	2	2	2	2	2	20	1	1	1	1	1	1	1	1	2	1	2	2	2	1	1	1	76	5	10
ep.97	1752	no	f	16 02 1984	no	yes	no	no	26	15	27	6	6	6	1	1	5	2	35	4	4	4	5	6	6	6	38	2	1	1	1	1	1	1	5	2	1	2	6	6	1	2	5	100	14	22
ep.97	1775		m	05 11 1959	no	no	yes	no	50	15	36	6	6	7	4	2	5	6	30	5	5	5	5	4	3	3	29	1	1	1	2	1	1	2	2	1	1	3	4	4	1	1	3	95	13	20
ep.97	1802		f	05 05 1989	no	no	no	yes	21	15	14	1	4	1	5	1	1	1	18	2	1	3	4	4	1	3	26	1	3	3	1	1	2	1	1	1	1	2	2	2	1	2	2	58	7	10
ep.97	1810		m	05 09 1960	no	no	yes	no	50	15	31	4	5	7	5	1	5	4	23	4	3	2	3	4	4	3	32	1	2	1	2	1	2	2	1	3	1	2	3	4	1	2	4	86	10	17
ep.97	1852	no	f	15 08 1952	yes	no	no	no	58	15	19	4	5	1	3	1	2	3	27	5	5	5	4	3	2	3	44	2	3	2	3	1	3	3	3	3	1	1	4	5	1	4	5	90	14	21
ep.97	1861	no	f	19 01 1965	no	yes	no	no	46	15	29	6	6	6	2	1	6	2	22	4	4	3	3	4	1	3	31	1	2	1	2	2	2	2	2	3	1	2	3	3	1	2	2	82	9	15
ep.97	1891	no	f	14 08 1983	yes	no	no	no	27	15	37	6	6	6	4	3	6	6	21	3	3	3	3	3	3	3	32	1	2	2	2	3	2	2	2	3	1	2	3	3	1	1	2	90	8	17
ep.97	2006		f	17 08 1989	yes	no	no	no	22	15	30	6	5	5	4	5	3	2	10	2	1	1	1	2	1	2	18	1	1	1	1	2	1	1	1	1	1	2	1	1	1	1	1	58	3	8
ep.97	2061	yes	f	19 11 1985	no	no	yes	no	26	15	29	6	6	6	6	1	2	2	16	3	1	1	1	4	3	3	23	1	1	1	1	1	1	1	1	2	1	3	3	3	1	1	1	68	3	12
ep.97	2198	yes	f	09 02 1955	no	yes	no	no	57	15	41	7	7	7	7	1	6	6	41	6	6	7	7	6	3	6	39	1	2	1	2	2	1	1	3	4	1	4	4	4	1	4	4	121	17	23
ep.97	2205		f	24 12 1967	no	yes	no	no	45	15	37	7	6	6	5	1	7	5	33	5	5	4	6	5	3	5	36	1	2	1	2	1	1	1	2	3	1	4	4	4	1	3	5	106	16	18
ep.97	2207	no	f	29 10 1964	no	no	yes	no	48	15	23	4	4	1	5	1	5	3	32	5	5	5	5	5	2	5	28	1	1	1	1	1	1	1	1	3	1	3	3	3	1	3	3	83	13	17
ep.97	2354		f	22 11 1987	no	no	yes	no	25	15	39	7	7	5	6	2	5	7	37	5	4	6	7	6	3	6	35	1	2	1	2	1	1	1	3	3	1	3	3	3	2	3	5	111	16	19
ep.97	2596	yes	m	09 07 1987	yes	no	no	no	26	15	24	4	4	2	4	4	3	3	19	2	2	2	3	3	3	4	34	2	2	1	2	3	1	1	2	3	2	3	2	3	2	2	3	77	8	14
ep.97	2651		f	04 05 1988	no	no	no	yes	26	15	27	7	7	7	1	1	3	1	30	4	3	4	4	5	5	5	30	1	1	1	1	3	1	1	1	3	1	3	3	3	1	3	3	72	10	20
ep.97	2652		m	1996					18	15	27	4	4	4	3	4	4	4	19	3	3	2	3	3	2	3	33	1	1	1	2	3	2	2	2	3	2	3	2	3	2	2	2	67	8	15
ep.97	2792		m	1989					25	15	28	4	5	6	4	4	3	2	21	4	3	3	2	3	3	3	40	2	2	2	3	2	2	3	2	3	2	2	3	4	2	3	3	78	8	19
ep.97	2903	no	f	15 06 1959	yes	no	no	no	30	15	37	7	7	7	5	1	5	5	32	5	4	6	2	6	4	5	42	1	4	4	4	1	4	1	1	4	1	3	4	4	1	4	1	95	7	21
ep.97	2994		m	16 03 1993	no	no	no	yes	23	15									13	3	3	1	2	1	2	1	30	4	3	1	2	2	1	1	1	3	1	2	2	2	1	2	2	56	7	11
ep.97	3069		f	22 06 1998	yes	no	no	no	18	15	37	6	6	5	5	5	5	5	22	2	4	3	2	5	2	4	39	2	2	2	2	4	2	1	1	4	1	2	5	5	1	2	3	80	9	17
ep.97	3079	no	m	03 01 1991	no	yes	no	no	25	15	28	4	6	7	4	1	4	2	47	7	7	7	7	6	7	6	42	1	1	1	2	3	1	4	4	3	1	4	4	4	1	4	4	104	18	32
ep.97	3100		f	08 04 1979	no	no	no	yes	37	15	22	4	3	7	1	1	5	1	30	6	6	6	6	1	1	4	24	4	1	1	1	1	1	1	1	1	1	2	1	4	1	1	2	63	14	19
ep.97	3107	no	f	12 08 1997	yes	no	no	no	19	15	25	5	5	1	1	1	7	5	14	2	2	2	2	2	2	2	27	1	1	1	1	1	1	1	1	1	1	1	4	3	1	5	3	50	7	11
ep.97	3142		f	26 07 1998	yes	no	no	no	18	15	37	7	7	7	7	1	7	1	29	5	4	4	4	4	4	4	35	4	4	1	2	1	2	1	1	1	1	4	4	4	1	2	2	76	10	19
ep.97	3204		f	08 04 1983	no	no	no	yes	34	15	26	5	5	2	6	4	2	2	25	3	5	3	4	5	3	2	48	1	1	1	4	3	4	4	1	5	1	3	5	3	1	6	5	95	14	19
ep.97	3369	no	f	22 12 1983	no	yes	no	no	34	15									19	1	1	1	2	6	4	4	26	1	1	1	1	1	1	1	1	2	1	2	4	3	4	1	1	54	4	11
ep.97	3374	no	f	22 12 1983	no	yes	no	no	34	15									20	4	3	2	2	3	3	3	17	1	1	1	1	1	1	1	1	2	1	1	1	1	1	1	1	50	6	12
ep.97	3465	no	m	11 04 1986	no	no	no	yes	32	15									12	2	2	2	2	2	1	1	32	5	2	1	2	1	2	1	1	3	1	1	2	3	3	3	1	51	5	10
ep.97	3588	yes	f	04 08 1998	yes	no	no	no	20	15									14	2	3	2	3	2	1	1	32	3	3	1	3	1	3	1	1	1	1	1	2	3	2	4	2	53	8	10
ep.97	3595	no	m	26 09 1999	no	no	yes	no	19	15									12	2	2	2	3	1	1	1	33	1	3	3	3	3	2	1	1	1	1	1	2	3	3	3	2	53	7	12
ep.97	3604	no	f	17 11 1994	no	no	yes	no	24	15									17	3	3	3	3	2	1	2	40	3	3	3	3	1	3	1	1	3	3	3	3	3	2	2	3	48	9	12
ep.97	3750	yes	m	28 06 1975	yes	no	no	no	44	15	32	5	5	2	5	4	7	4	18	4	3	2	2	2	2	3	32	2	2	1	3	3	1	2	2	2	1	2	2	3	1	2	3	61	8	16
ep.97	4109	no	f	10 02 1999	no	yes	no	no	20	15									17	3	3	3	3	2	1	2	41	3	3	3	3	1	3	3	3	3	3	1	3	3	2	2	2	89	8	14
ep.97	4347	yes	m						20	15	20	3	4	1	1	4	4	3	10	2	2	1	2	1	1	1	18	1	1	1	1	1	2	1	1	1	1	1	1	1	1	1	2	36	6	7
klu	1		m	20 08 1989	yes	no	no	no	19	16	18	4	4	4	1	1	3	1	20	3	3	4	3	3	3	1	42	4	3	1	3	1	4	4	1	1	1	4	5	4	1	4	1	80	7	19
klu	3		m	15 05 1989	no	no	no	yes	19	16	9	1	3	1	1	1	1	1	23	4	5	4	5	1	3	1	43	4	3	1	1	1	1	5	5	1	1	4	5	5	1	4	1	75	11	22
sch	5		m	29 03 1975	no	no	no	yes	34	16	22	6	4	4	2	1	4	1	24	4	4	4	4	4	2	2	39	1	3	1	4	1	1	3	4	3	1	3	3	3	1	3	4	85	12	17
sch	7		f	13 09 1971	no	no	yes	no	39	16	25	5	4	1	4	1	6	4	21	4	4	4	4	3	1	1	38	1	3	1	3	1	1	3	4	1	1	3	3	3	3	3	4	84	12	16
ep.94	13	no	m	22 08 1964	yes	no	no	no	29	16	15	3	4	1	1	1	3	2	28	4	4	4	4	4	4	4	47	4	3	2	2	4	3	1	4	4	1	3	3	4	1	4	4	90	12	21
sch	15		f	03 07 1968	yes	no	no	no	41	16	20	4	4	4	3	1	1	3	28	4	4	4	4	4	4	4	44	1	2	1	3	3	3	3	3	3	1	4	4	4	3	3	3	92	11	22
sch	18		f	23 04 1977	no	no	no	yes	32	16	32	6	4	6	3	1	5	7	25	4	4	3	3	4	4	3	50	1	3	3	3	3	4	2	4	3	3	3	5	2	4	3	4	107	11	18
sch	24		m	26 06 1968	yes	no	no	no	41	16	24	6	4	6	3	1	1	3	26	5	3	4	3	5	3	3	41	1	3	1	3	3	3	3	1	3	3	3	1	3	4	3	3	91	9	21
sch	25		f	18 09 1975	no	no	yes	no	34	16	23	5	5	5	1	5	1	1	26	2	4	3	4	6	4	3	34	1	1	1	1	3	1	1	1	3	4	2	1	4	4	5	1	83	9	17
klu	25	yes	m	08 08 1990	yes	no	no	no	18	16	22	5	5	4	1	1	5	1	21	4	3	3	4	2	4	1	52	1	4	5	4	1	5	4	4	1	1	4	5	4	1	5	3	95	10	20
sch	26		m	09 06 1981	yes	no	no	no	28	16	21	6	3	1	3	1	6	1	15	4	2	2	3	1	1	2	32	1	3	1	1	1	2	3	4	1	1	4	1	3	1	2	3	68	8	14
fam.3	28	yes	f	1980					17	16	17	3	4	1	3	1	2	3	21	4	4	3	3	4	1	2	57	4	3	1	4	4	5	4	3	5	1	4	6	2	3	5	3	95	10	18
sch	32		f	18 01 1989	no	yes	no	no	20	16	24	6	4	3	4	1	4	2	22	3	3	4	3	3	3	3	42	3	4	3	1	2	3	1	1	3	3	3	4	4	1	3	3	88	9	17
sch	33		m	12 05 1961	no	no	no	yes	48	16	27	6	4	6	4	3	1	3	28	3	4	4	4	6	4	3	55	1	3	4	3	3	3	3	4	6	4	4	5	4	1	4	3	110	11	21
sch	38		m	19 10 1966	no	no	yes	no	43	16	40	7	4	6	4	6	6	7	35	6	6	5	5	5	5	3	68	6	3	1	4	3	1	4	5	6	4	3	6	4	6	6	6	143	17	27
klu	40		f	19 08 1990	yes	no	no	no	18	16	23	1	7	5	1	1	1	7	23	4	4	4	4	2	4	1	59	1	1	1	1	7	1	7	6	1	1	6	7	6	5	7	1	105	9	32
fam.3	42	no	f	21 08 1980	yes	no	no	no	16	16	25	1	5	6	6	1	1	5	35	5	5	5	5	5	5	5	67	1	6	1	5	1	1	5	5	5	4	6	7	5	5	5	5	127	15	26
sch	42		f	03 05 1988	no	no	no	yes	21	16	27	6	4	1	4	1	6	5	22	4	4	3	3	3	3	2	50	5	3	1	2	3	3	4	4	4	3	3	3	4	3	2	3	99	10	21
fam.3	48	yes	f	12 03 1976	no	no	no	yes	21	16	24	4	4	5	3	1	4	3	22	4	4	4	3	1	3	3	35	1	3	1	1	4	1	3	1	3	1	1	4	3	1	4	3	81	10	21
sch	49		f	06 03 1990	no	no	no	yes	19	16	20	6	4	1	3	1	1	4	27	5	4	3	4	5	3	3	56	6	3	1	3	3	3	4	3	4	3	3	6	4	3	4	3	103	11	22
fam.0	49	no	m	1971					25	16	18	3	1	1	4	1	5	3	21	4	3	4	5	1	3	1	44	1	2	1	2	3	3	3	3	4	1	3	4	3	4	3	4	83	12	20
sch	60		f	04 03 1979	no	no	no	yes	30	16	13	4	4	1	1	1	1	1	30	5	4	4	4	6	4	3	43	3	3	2	1	3	2	3	1	4	3	3	4	3	1	4	3	86	11	22
sch	68		m	06 08 1973	yes	no	no	no	36	16	24	5	4	1	4	1	5	4	23	4	4	3	3	3	3	3	48	4	3	1	3	3	1	3	3	4	3	3	4	3	3	3	4	95	11	19
ep.97	71	yes	m	1976					21	16	34	5	5	5	5	4	5	5	31	5	5	4	5	2	5	5	63	3	1	1	5	5	1	5	5	5	3	5	5	4	5	5	5	128	15	28
sch	84		m	11 09 1989	no	no	yes	no	20	16	20	5	4	2	4	1	3	1	25	4	4	4	4	3	3	3	48	1	2	3	3	3	3	3	3	3	3	3	4	3	4	3	4	93	12	20
sch	93		f	26 03 1979	no	no	no	yes	31	16	23	6	3	1	3	1	5	4	23	3	3	3	4	3	3	4	52	2	3	3	3	3	3	3	4	4	3	3	4	3	3	4	4	98	11	18
sch	103		m	08 04 1973	no	no	no	yes	37	16	29	6	5	6	4	2	2	4	22	4	4	3	4	3	2	2	43	1	3	2	3	1	1	3	3	4	2	3	4	3	3	4	3	94	11	16
sch	104		f	17 02 1984	no	yes	no	no	26	16	26	6	4	4	3	1	5	3	22	4	3	3	3	4	2	3	38	2	2	1	1	1	1	3	3	2	3	3	4	3	3	3	3	86	9	16
fam.0	104	yes	m	31 10 1969	no	no	yes	no	28	16									18	4	3	4	3	1	1	2	24	1	1	1	1	1	1	1	3	1	1	1	3	3	1	1	3	49	9	14
sch	116		m	18 10 1975	no	no	yes	no	35	16	30	6	4	5	4	1	6	4	23	4	3	3	4	3	3	3	53	3	3	2	3	3	2	3	4	4	3	3	5	4	4	3	4	106	11	20
sch	120		m	29 12 1952	no	yes	no	no	59	16	30	7	4	5	3	1	6	4	26	4	4	4	4	4	3	3	52	3	3	1	4	3	1	3	4	4	3	3	4	3	4	4	5	108	13	20
sch	121		m	20 05 1955	no	no	no	yes	56	16	25	6	4	6	3	2	1	3	22	4	3	3	3	3	3	3	42	4	3	1	3	1	1	2	2	4	3	3	4	3	3	3	2	89	8	16
sch	125		f	03 09 1993	no	no	yes	no	17	16	33	6	3	6	4	3	6	5	14	1	1	3	2	1	3	3	44	5	3	1	3	3	1	1	4	3	1	3	5	1	4	3	3	91	6	12
ep.97	125	no	m	1971					26	16	30	5	4	3	4	4	5	5	27	4	4	4	4	2	4	5	61	4	3	3	3	5	5	5	4	5	2	4	5	3	3	4	3	118	11	25
sch	130		f	24 10 1986	no	no	yes	no	24	16	26	6	4	5	3	6	1	1	25	3	4	3	3	6	3	3	42	2	2	3	3	1	3	1	1	5	3	4	4	3	2	4	1	93	8	14
sch	131		m	19 11 1991	no	no	yes	no	19	16	28	7	5	2	4	2	2	6	23	3	3	3	2	5	4	3	50	2	3	1	3	3	2	3	3	5	3	3	6	3	3	4	3	101	8	19
ep.97	132		f	21 05 1975	no	no	no	yes	22	16	25	5	3	4	4	5	3	1	9	3	1	1	1	1	1	1	37	1	3	1	3	2	1	1	1	4	1	3	6	1	1	4	4	71	6	9
sch	132		f	12 02 1993	no	yes	no	no	17	16	24	6	4	6	3	1	1	3	25	4	4	3	4	4	3	3	40	1	3	1	3	3	1	4	1	4	3	3	4	3	1	4	1	89	9	20
sch	134		m	29 10 1977	no	no	yes	no	33	16	33	7	4	2	4	3	6	7	25	5	4	3	3	4	3	3	49	1	3	1	3	3	3	3	4	3	3	3	6	2	4	3	4	107	11	19
sch	135		m	13 02 1992	no	yes	no	no	18	16	34	6	3	5	4	4	6	6	18	3	3	3	3	2	2	2	29	2	1	1	2	1	1	1	3	2	1	2	3	1	3	2	3	81	9	11
sch	136		m	10 08 1989	yes	no	no	no	21	16	31	6	4	6	4	1	6	4	23	4	4	3	3	3	3	3	51	1	3	3	3	3	2	3	4	3	3	3	6	3	4	3	4	105	11	19
sch	141		m	02 10 1991	no	no	yes	no	19	16	22	6	4	6	2	1	1	2	24	4	4	3	4	3	3	3	36	2	1	1	1	2	1	3	2	4	3	3	4	3	2	2	2	82	10	18
ep.97	143	no	m	1949					47	16	33	5	5	5	4	4	5	5	29	5	4	5	4	2	5	4	64	2	4	3	5	4	4	4	5	5	2	4	5	3	4	5	5	126	13	26
sch	143		m	08 11 1984	yes	no	no	no	25	16	30	6	4	2	4	3	4	7	31	5	4	5	3	6	5	3	51	2	3	2	3	4	1	3	4	3	4	3	5	4	4	3	3	112	10	26
fam.3	153	no	f	1974					26	16	35	6	6	6	5	1	6	5	22	4	4	4	3	3	1	3	67	3	4	1	5	5	5	3	6	6	1	5	6	3	4	6	4	124	11	20
fam.3	191	no	f	21 09 1983	no	no	yes	no	18	16	22	5	4	5	3	1	3	1	22	3	3	3	3	3	4	3	40	3	4	1	4	3	1	1	1	1	1	3	6	4	1	3	3	84	9	18
fam.4	235	no	m	10 02 1948	no	yes	no	no	54	16									8	1	1	1	1	2	1	1	26	1	3	3	3	2	3	1	1	1	1	2	1	1	1	1	1	42	3	7
ep.97	240	yes	m	1948					51	16	28	5	4	3	3	4	5	4	27	4	4	4	5	2	4	4	50	2	1	1	5	2	1	1	5	4	2	5	5	3	4	5	4	105	13	18
ep.97	243	yes	m	1970					29	16	30	5	5	3	3	5	5	4	31	4	5	4	5	3	5	5	55	4	3	1	5	4	1	1	3	5	2	3	5	4	4	5	5	116	15	22
ep.97	318	no	m	05 04 1955	no	no	no	yes	45	16	26	4	4	4	4	2	5	3	26	4	4	4	3	3	4	4	49	2	1	2	4	3	2	4	4	3	3	3	4	3	4	3	4	101	11	22
ep.97	319	no	m	19 04 1966	no	no	no	yes	34	16	26	4	4	3	4	3	4	4	27	4	4	3	4	4	4	4	51	1	1	1	4	3	4	2	4	4	2	4	4	4	4	5	4	104	12	20
ep.97	334	no	m	** 10 1961	no	no	yes	no	39	16	27	4	4	3	4	4	4	4	27	4	4	4	4	3	4	4	57	2	2	2	5	4	3	4	4	4	3	4	4	4	4	4	4	111	12	24
ep.97	427	no	f	03 03 1967	no	no	no	yes	34	16	36	6	6	6	6	4	5	3	38	6	4	5	6	6	6	5	75	2	2	2	6	6	2	2	6	7	6	6	6	6	3	7	6	149	16	31
ep.97	433	yes	f	07 05 1955	no	no	no	yes	46	16	39	6	6	4	6	4	6	7	39	7	4	6	6	7	3	6	83	3	5	2	6	6	3	6	5	4	6	7	6	6	6	6	6	161	16	34
ep.97	445	no	f	1953					49	16	32	6	5	5	4	4	5	3	31	5	3	4	5	6	3	5	67	1	3	1	6	5	2	3	2	7	1	5	6	6	6	7	6	130	14	26
ep.97	486	no	f	25 04 1953	no	no	no	yes	60	16	43	7	7	6	6	3	7	7	30	4	2	6	2	6	5	5	63	3	6	2	6	4	2	4	6	1	4	7	3	6	7	2		136	4	29
ep.97	509	no	f	15 06 1983	yes	no	no	no	20	16	25	6	5	6	2	1	4	1	27	4	3	4	3	5	3	5	44	4	5	1	2	3	4	2	1	5	1	2	4	3	3	1	3	96	9	19
ep.97	579	no	f	1937					68	16	26	6	6	7	1	1	4	1	34	5	5	5	5	5	5	4	58	6	5	1	1	3	6	1	5	1	1	3	6	6	1	6	6	118	16	25
ep.97	614	no	m	1961					43	16	16	3	3	1	3	1	1	4	24	4	4	4	4	4	1	3	37	1	1	3	5	1	1	1	1	1	4	4	4	4	2	2	2	77	10	15
ep.97	669	no	m	01 08 1981	yes	no	no	no	23	16	16	3	4	1	4	2	1	1	16	1	1	1	3	4	3	3	33	3	1	1	1	4	1	1	3	1	1	5	4	3	1	2	1	65	5	13
ep.97	671	no	f	02 03 1970	no	no	no	yes	35	16	34	7	6	7	4	1	5	4	45	5	6	7	7	7	6	7	59	1	1	1	1	6	1	2	4	6	1	6	7	5	4	6	7	138	20	31
ep.97	675	no	f	21 05 1975	no	no	no	yes	29	16	29	6	5	5	4	5	3	1	21	3	3	3	3	1	4	4	51	3	4	1	4	4	1	3	3	5	1	3	6	4	1	4	4	101	10	21
ep.97	743	no	m	11 02 1981	no	yes	no	no	24	16	26	4	5	4	4	1	4	4	25	4	4	4	1	4	4	4	47	1	1	1	4	3	1	1	3	4	4	4	4	4	4	4	4	98	9	20
ep.97	751	no	m	1980					25	16	22	4	5	4	3	1	4	1	16	1	3	3	3	4	1	1	41	1	1	1	3	1	1	4	3	4	1	3	4	4	2	4	4	79	10	14
ep.97	858	yes	f	26 04 1954	no	no	no	yes	51	16	29	6	6	5	1	4	5	2	20	3	3	3	3	4	1	3	66	7	6	1	5	6	1	3	4	6	1	3	6	5	1	6	5	115	11	21
ep.97	865	no	f	03 03 1967	no	no	no	yes	38	16	20	3	5	3	2	1	4	2	34	5	5	5	5	6	3	5	58	1	2	1	4	3	4	4	4	5	3	4	7	4	2	5	5	112	15	24
ep.97	926	no	f	24 11 1969	no	no	yes	no	37	16	31	5	7	1	4	6	4	4	37	4	3	6	6	6	6	6	65	4	4	2	3	4	2	3	4	6	1	4	6	6	4	6	6	133	15	29
ep.97	941	no	f	04 02 1947	no	yes	no	no	59	16	13	3	3	2	1	1	1	2	37	5	6	6	5	6	3	6	53	1	1	1	2	3	1	3	5	6	2	5	6	4	2	6	5	103	16	24
ep.97	1043	no	f	26 12 1961	no	yes	no	no	46	16	23	5	5	3	1	1	5	3	24	4	4	4	3	3	3	3	39	3	2	2	1	4	2	2	2	3	1	3	3	4	1	2	4	86	11	21
ep.97	1051	no	f	19 12 1977	no	yes	no	no	29	16	19	4	4	4	1	1	4	1	23	3	3	4	3	3	3	4	43	1	4	1	4	3	1	3	3	1	1	3	6	3	1	4	4	85	10	19
ep.97	1101	no	m	14 12 1971	no	yes	no	no	36	16	15	4	4	1	1	1	3	1	23	4	4	3	4	3	3	2	31	3	2	2	2	1	3	2	1	2	1	3	2	2	1	3	1	69	9	15
ep.97	1124	no	f	31 01 1985	no	yes	no	no	22	16	24	5	4	5	3	5	1	1	9	1	1	1	1	1	3	1	35	1	1	1	3	3	1	1	1	3	1	3	6	3	1	3	3	68	5	12
ep.97	1264	no	m	21 12 1986	no	yes	no	no	21	16	28	5	4	2	4	4	5	4	18	2	4	1	1	3	4	3	38	4	2	1	3	4	1	2	3	3	1	3	3	3	2	2	1	84	6	16
ep.97	1272		f	07 05 1947	no	no	no	yes	61	16	44	7	7	7	6	4	7	6	24	4	3	4	4	4	1	4	36	2	2	1	2	2	1	1	3	3	1	3	4	3	1	3	4	104	11	15
ep.97	1309	no	m	16 11 1991	no	no	yes	no	16	16	20	4	3	3	3	4	2	1	14	3	2	2	1	3	1	2	28	1	1	1	2	3	1	2	2	2	1	3	2	3	1	2	1	62	4	14
ep.97	1348	yes	f	16 02 1969	no	yes	no	no	39	16	20	4	4	3	3	1	3	2	29	4	4	4	4	4	4	5	28	1	1	1	1	3	1	1	1	1	1	3	6	3	1	1	2	77	10	19
ep.97	1395	yes	f	24 05 1984	no	no	no	yes	24	16	19	3	2	5	3	1	3	2	18	3	2	3	3	3	1	3	21	1	1	1	1	1	1	1	1	1	1	1	4	3	1	1	1	58	6	12
ep.97	1475		f	29 08 1988	yes	no	no	no	21	16	34	6	6	7	3	4	5	3	43	6	7	6	6	5	6	7	40	1	1	1	1	2	1	2	2	4	1	4	5	5	1	3	6	117	19	27
ep.97	1515		f	15 08 1976	yes	no	no	no	33	16	38	6	7	7	5	1	6	6	39	6	6	6	6	6	3	6	46	1	3	1	3	1	1	1	3	3	1	4	7	5	2	5	5	123	17	22
ep.97	1604	no	f	27 10 1966	no	no	yes	no	43	16	13	3	3	1	2	1	2	1	27	4	4	4	3	4	4	4	24	2	2	1	2	1	1	1	1	2	1	2	2	1	1	3	1	64	8	15
ep.97	1671	yes	f	27 08 1988	yes	no	no	no	22	16	17	4	5	1	1	1	4	1	13	2	2	1	1	3	2	2	27	3	1	1	1	1	1	1	1	3	1	2	4	4	1	1	1	57	4	11
ep.97	1680	yes	f	07 09 1988	no	no	yes	no	22	16	25	5	5	6	3	1	3	2	25	4	4	3	4	3	3	4	34	1	3	1	3	3	1	2	1	1	1	2	5	3	1	3	3	84	11	18
ep.97	1686	no	f	23 10 1991	no	no	yes	no	18	16	30	6	6	6	3	3	4	2	19	4	3	3	2	2	2	3	46	4	3	3	3	3	3	1	3	4	1	2	4	4	2	4	2	95	7	17
ep.97	1702	no	f	31 10 1989	no	no	yes	no	21	16	34	7	7	1	6	1	6	6	16	2	1	1	1	3	4	4	26	1	1	1	1	1	1	1	1	3	1	3	3	3	1	3	1	76	3	12
ep.97	1707	yes	f	24 09 1984	no	no	yes	no	26	16	23	5	4	4	3	1	4	2	22	4	3	5	3	3	1	3	27	1	2	1	2	3	1	1	1	1	1	2	4	2	1	2	2	72	8	16
ep.97	1724		m	16 10 1990	no	no	yes	no	20	16	11	1	4	1	2	1	1	1	31	5	5	5	5	4	2	5	41	2	2	1	1	2	3	3	3	3	1	3	5	5	1	1	5	83	15	22
ep.97	1731	yes	m	03 06 1989	yes	no	no	no	21	16	20	6	6	1	1	1	3	2	34	6	6	5	6	5	3	3	33	2	1	1	1	1	1	3	2	3	1	3	4	3	1	3	3	87	15	21
ep.97	1737	no	f	26 12 1981	no	yes	no	no	28	16	22	4	4	5	3	1	3	2	20	4	3	3	2	2	3	3	21	1	1	1	1	3	1	1	1	1	1	1	4	1	1	1	1	63	6	15
ep.97	1747	yes	f	14 08 1992	yes	no	no	no	18	16	36	6	5	5	5	4	6	5	19	3	2	3	3	3	2	3	28	1	1	2	2	1	2	1	2	2	1	3	3	2	1	2	2	83	7	12
ep.97	1763	no	m	27 08 1992	yes	no	no	no	18	16	27	5	5	4	3	3	4	3	22	4	3	3	3	3	3	3	53	3	3	2	3	4	3	4	3	4	3	3	4	4	3	4	3	102	9	22
ep.97	1772	yes	f	30 04 1989	no	no	no	yes	21	16	23	6	5	5	2	1	3	1	16	3	3	3	2	2	1	2	17	1	1	1	1	2	1	1	1	1	1	1	1	1	1	1	1	56	6	11
ep.97	1777	no	f	27 07 1998	yes	no	no	no	19	16									28	4	4	2	3	5	5	5	29	1	2	1	2	1	1	1	1	2	1	2	3	4	4	2	1	67	8	17
ep.97	1778		m	21 06 1987	yes	no	no	no	23	16	35	6	7	2	5	7	5	3	24	4	4	5	3	4	2	2	27	1	1	1	1	2	2	2	1	2	1	3	3	3	1	1	2	86	9	18
ep.97	1783		m	22 07 1992	yes	no	no	no	18	16	18	4	4	3	2	1	2	2	28	5	5	5	4	4	3	2	59	2	3	5	4	3	5	5	2	4	2	5	3	4	2	5	5	105	14	25
ep.97	1814	yes	f	19 07 1984	yes	no	no	no	26	16	14	1	4	1	5	1	1	1	20	2	3	2	3	4	4	2	32	1	1	1	2	6	1	1	3	1	1	2	4	4	1	1	2	66	8	19
ep.97	1816	no	f	29 04 1990	no	no	no	yes	21	16	28	6	5	6	3	4	3	1	25	4	3	4	4	3	3	4	33	2	1	1	2	3	1	2	1	1	1	3	5	3	1	3	3	86	10	19
ep.97	1860	yes	f	11 10 1987	no	no	yes	no	23	16	22	4	4	1	2	3	4	4	21	4	3	2	3	3	3	3	32	3	3	3	2	1	2	2	2	2	1	2	2	2	1	2	2	75	8	14
ep.97	1877	yes	m	09 09 1978	no	no	yes	no	32	16	36	7	7	4	5	4	5	4	21	3	3	2	1	4	4	4	44	1	3	1	2	4	1	1	2	4	1	4	5	4	1	5	5	101	9	18
ep.97	1888	no	f	05 10 1976	no	no	yes	no	34	16	37	6	5	5	6	6	5	4	16	3	2	2	2	3	2	2	43	2	4	3	2	4	3	2	3	2	1	2	3	3	3	3	3	96	7	16
ep.97	1898	no	f	20 07 1985	yes	no	no	no	26	16	25	4	5	3	4	4	3	2	23	4	3	3	4	4	1	4	31	1	1	1	1	1	1	1	1	3	1	4	3	4	2	3	3	79	10	14
ep.97	1904		m	05 01 1991	no	yes	no	no	20	16	35	6	5	5	5	4	6	4	29	5	5	5	4	4	2	4	39	1	1	1	3	3	1	2	3	3	1	4	3	4	3	3	3	103	12	21
ep.97	1923		f	03 02 1962	no	yes	no	no	49	16	41	7	7	7	5	1	7	7	14	3	2	1	1	3	3	1	25	3	1	1	1	1	1	1	1	3	1	2	3	2	1	2	1	80	4	11
ep.97	1961		f	03 01 1980	no	yes	no	no	31	16	30	7	5	1	4	1	5	7	7	1	1	1	1	1	1	1	16	1	1	1	1	1	1	1	1	1	1	1	1	1	1	1	1	53	3	6
ep.97	1970		m	10 04 1987	no	no	no	yes	25	16	29	5	5	6	4	2	4	3	13	3	3	1	2	2	1	1	21	1	1	1	1	1	1	1	2	1	1	2	3	2	1	1	1	63	6	9
ep.97	2013		m	29 03 1971	no	no	no	yes	43	16	29	5	5	5	5	1	4	4	28	5	5	5	5	3	2	3	26	1	1	1	1	1	1	2	2	3	1	2	2	3	1	1	3	83	13	18
ep.97	2173		f	09 04 1983	no	no	no	yes	25	16	43	6	6	7	6	6	6	6	18	3	2	2	3	3	2	3	42	3	2	4	1	4	2	2	3	3	2	3	3	3	1	3	3	103	8	16
ep.97	2204		f	06 11 1991	no	no	yes	no	21	16	34	6	6	4	5	4	5	4	33	6	4	4	6	5	3	5	30	1	1	1	2	1	1	1	1	3	1	4	3	3	1	3	3	97	13	18
ep.97	2340		f	14 09 1990	no	no	yes	no	22	16	35	7	7	7	1	1	6	6	32	4	4	4	4	5	6	5	47	3	1	1	1	2	1	1	4	5	1	4	6	6	1	5	5	114	13	23
ep.97	2370		m	03 01 1951	no	yes	no	no	62	16	38	7	6	6	5	2	6	6	35	6	5	5	6	5	3	5	32	1	1	1	2	1	1	1	2	3	1	4	4	4	1	2	3	105	14	20
ep.97	2421		f	06 07 1982	yes	no	no	no	31	16	43	7	7	7	7	1	7	7	21	5	2	1	1	4	4	4	41	1	1	1	2	4	1	1	2	4	1	3	6	6	4	3	1	105	4	21
ep.97	2565		m	09 07 1994	yes	no	no	no	19	16	12	4	3	1	1	1	1	1	16	3	2	2	2	2	2	3	27	4	2	1	1	1	3	1	1	1	1	2	3	2	1	2	1	55	5	11
ep.97	2715		m	24 05 1996	no	no	no	yes	19	16	45	7	7	7	4	7	7	6	41	6	7	6	5	6	5	6	58	3	4	2	2	5	2	4	3	6	3	3	4	4	3	4	6	124	18	30
ep.97	2735	no	f	01 02 1977	no	yes	no	no	37	16	29	4	4	5	4	2	5	5	18	3	3	2	2	3	2	3	26	2	2	1	1	3	1	1	1	2	1	2	2	2	1	2	2	56	7	13
ep.97	2756		f	1983					31	16	37	7	7	7	1	1	7	7	49	7	7	7	7	7	7	7	67	1	1	1	6	1	1	6	7	7	1	6	7	7	1	7	7	143	21	35
ep.97	2835		f	21 01 1996	no	yes	no	no	19	16	30	6	6	5	4	1	3	5	16	3	3	2	2	3	1	2	32	3	3	2	2	3	1	2	2	3	1	1	2	2	1	2	2	60	7	13
ep.97	2895	no	m	1997					18	16	38	6	6	6	5	5	5	5	28	3	4	5	3	4	4	5	45	1	3	1	3	3	2	4	2	4	2	2	5	4	3	3	3	103	10	23
ep.97	3012		f	23 12 1986	no	yes	no	no	29	16	34	7	7	6	3	2	5	4	34	5	5	4	6	5	4	5	46	3	1	1	3	3	2	1	2	4	1	4	6	5	1	4	5	101	16	22
ep.97	3056		f	04 08 1978	yes	no	no	no	38	16	38	7	7	7	6	1	5	5	19	3	3	2	3	4	1	3	29	1	2	1	2	2	1	1	2	3	1	2	3	3	1	2	2	60	8	12
ep.97	3201	yes	f	23 08 1980	yes	no	no	no	37	16	42	7	7	7	4	3	7	7	39	7	6	4	4	7	4	7	16	1	1	1	1	1	1	1	1	1	1	1	1	1	1	1	1	62	11	18
ep.97	3212		f	05 07 1969	yes	no	no	no	48	16	19	4	4	3	2	2	3	1	20	3	3	3	3	3	3	2	34	4	4	2	2	2	2	2	1	3	1	2	2	2	1	2	2	63	8	15
ep.97	3373	no	f	18 08 1974	yes	no	no	no	43	16									19	3	3	4	4	2	2	1	25	1	1	1	1	1	3	1	1	2	1	1	2	3	2	3	1	54	8	14
ep.97	3417	no	f	01 07 1984	yes	no	no	no	34	16	29	5	5	1	5	3	5	5	15	3	2	2	2	2	2	2	29	2	2	2	2	2	2	2	2	2	1	1	2	2	2	2	1	57	5	13
ep.97	3589	yes	f	20 05 1991	no	no	no	yes	27	16									16	2	3	2	3	2	2	2	32	3	3	1	3	1	3	1	1	1	1	1	2	3	2	4	2	59	8	11
ep.97	3992	no	m	14 06 2000	yes	no	no	no	18	16	25	4	5	2	2	3	5	4	23	3	4	2	3	4	3	4	35	3	3	2	2	3	2	2	1	3	1	2	2	3	1	3	2	74	9	16
ep.97	4083	no	f	30 03 1972	no	no	no	yes	46	16	24	4	4	3	4	2	4	3	28	4	4	3	3	4	3	4	40	2	2	3	2	3	2	2	3	3	2	2	3	3	2	3	3	85	10	18
ep.97	4237	no	m	09 11 1988	no	no	yes	no	31	16	20	7	7	1	6	1	5	3	30	6	6	3	4	6	2	3	49	4	3	2	3	3	3	2	2	3	1	2	5	6	1	4	5	98	15	22
ep.97	4276	no	f	18 05 1979	no	no	no	yes	40	16	38	6	6	3	6	7	5	5	12	2	2	2	1	2	1	2	36	2	1	3	1	2	3	2	2	3	2	2	3	3	2	3	2	81	5	12
ep.97	4281	yes	m	20 12 1997	no	yes	no	no	21	16	35	6	5	5	5	4	5	5	33	5	5	5	4	5	5	4	43	2	3	2	2	3	2	3	3	3	3	4	3	4	3	4	3	43	12	25
sch	3		f	06 06 1979	yes	no	no	no	30	17	22	4	4	4	4	4	1	1	21	2	2	3	2	4	4	4	33	3	1	1	1	4	1	1	1	4	2	3	4	2	2	2	1	76	5	16
sch	4		f	23 04 1983	no	no	no	yes	26	17	21	4	4	1	4	4	1	3	19	3	3	3	3	3	3	1	33	2	2	1	2	2	1	1	2	3	2	2	3	2	2	3	3	73	9	14
sch	6		f	25 05 1976	no	no	no	yes	33	17	24	5	4	5	4	2	1	3	11	2	2	2	1	2	1	1	25	1	1	1	2	2	1	2	2	2	1	2	1	2	2	1	2	60	5	11
ep.97	8		f	14 06 1967	yes	no	no	no	44	17	45	7	7	7	7	5	7	5	23	3	3	3	2	4	4	4	26	1	1	1	1	2	1	1	1	4	1	1	3	2	1	3	2	57	7	15
sch	8		f	26 08 1967	yes	no	no	no	42	17	15	3	3	1	3	1	3	1	20	3	3	2	3	3	3	3	19	2	1	1	1	1	1	1	1	1	1	1	3	1	1	1	1	54	7	11
sch	9		f	01 11 1984	no	no	yes	no	25	17	28	5	4	3	3	4	5	4	26	3	4	4	4	4	3	4	42	2	2	1	3	3	2	3	4	3	1	3	3	3	3	3	3	96	11	19
sch	10		m	21 05 1991	no	no	no	yes	18	17	22	5	4	5	3	1	1	3	18	4	3	3	3	3	1	1	25	1	1	1	2	1	1	3	2	2	1	2	1	2	1	2	2	65	8	14
fam.3	11	no	f	12 02 1976	no	yes	no	no	20	17	19	4	4	2	5	1	2	1	9	1	1	3	1	1	1	1	26	1	3	3	2	1	4	1	1	1	1	3	1	1	1	1	1	54	3	8
sch	11		f	13 12 1977	no	yes	no	no	32	17	23	6	4	4	3	1	1	4	30	4	5	4	4	5	4	4	54	7	4	1	4	4	1	3	2	4	1	4	1	4	6	6	2	107	11	23
ep.94	11	yes	m	08 01 1966	no	yes	no	no	27	17	23	5	4	1	4	1	4	4	20	3	3	3	2	3	3	3	52	4	3	5	3	2	4	3	2	3	4	4	4	3	1	4	3	95	8	17
sch	16		m	15 10 1987	no	no	yes	no	22	17	22	4	3	4	3	1	4	3	29	4	4	4	4	5	4	4	41	1	4	1	3	3	1	2	4	2	1	3	4	2	3	3	4	92	12	19
sch	17		f	18 02 1984	no	yes	no	no	25	17	20	4	4	4	3	1	1	3	19	3	4	3	4	3	1	1	28	1	1	1	1	3	1	2	2	2	1	2	3	3	1	2	2	67	10	15
sch	21		m	12 05 1969	no	no	no	yes	40	17	18	6	4	4	1	1	1	1	22	4	4	4	4	4	1	1	37	1	1	1	3	3	1	3	3	2	3	2	4	3	1	3	3	77	11	18
ep.97	22	no	m	1950					47	17	17	4	4	1	1	1	4	2	23	4	4	3	2	2	4	4	47	2	2	1	4	4	1	2	2	4	1	5	5	4	2	4	4	87	10	21
sch	23		f	23 09 1979	no	no	yes	no	30	17	24	6	4	6	3	1	1	3	23	3	4	3	3	5	2	3	36	1	2	1	3	2	1	1	2	3	3	3	1	3	4	3	3	83	10	14
Mor	24		m						33	17	12	1	2	3	1	1	3	1	26	4	4	4	4	4	3	3	30	1	3	1	1	1	1	1	1	1	2	3	4	3	3	3	1	68	9	16
klu	27		f	08 11 1989	yes	no	no	no	19	17	27	5	5	1	5	5	3	3	17	3	3	3	3	1	3	1	42	1	1	1	1	1	1	1	3	6	1	5	6	5	1	5	3	86	9	16
sch	28		m	17 12 1973	no	yes	no	no	36	17	30	6	3	6	3	1	6	5	26	3	5	4	3	4	3	4	51	6	3	1	5	1	1	1	5	3	3	2	4	4	5	3	4	107	12	16
klu	29	yes	f	25 06 1989	yes	no	no	no	19	17	29	6	5	5	4	5	3	1	19	1	3	3	3	1	4	4	46	1	1	1	4	3	1	1	2	5	1	5	7	5	1	5	3	94	9	17
sch	30		m	01 09 1988	no	no	yes	no	21	17	27	6	3	5	4	1	5	3	18	5	4	1	3	1	3	1	44	5	3	3	3	3	3	1	5	1	3	1	4	3	1	1	4	89	11	16
sch	31		f	25 09 1953	no	no	yes	no	56	17	19	6	4	3	3	1	1	1	32	5	4	3	5	5	5	5	48	1	1	1	3	6	1	3	4	4	4	4	4	4	1	5	2	99	11	26
sch	35		f	25 09 1984	no	no	yes	no	25	17	29	5	3	6	3	1	6	5	18	3	3	3	2	3	1	3	45	3	3	1	2	2	1	3	4	4	3	3	3	3	3	4	3	92	8	15
klu	36		m	27 06 1989	yes	no	no	no	19	17	28	5	4	4	1	5	5	4	22	3	4	3	3	2	4	3	53	1	4	1	4	4	3	4	4	4	1	4	4	6	3	5	1	103	8	24
klu	37	yes	f	12 01 1990	no	yes	no	no	18	17	22	4	6	6	1	1	3	1	29	3	5	5	6	4	5	1	68	1	5	6	6	6	4	6	5	1	1	6	6	6	1	7	1	119	12	31
sch	37		f	03 06 1978	yes	no	no	no	31	17	28	5	2	5	4	3	5	4	15	1	1	1	1	3	4	4	47	5	4	1	4	3	1	1	4	3	1	4	4	1	4	3	4	90	6	11
sch	40		f	18 08 1986	yes	no	no	no	23	17	16	6	3	1	3	1	1	1	25	5	4	3	4	2	4	3	43	5	1	1	1	3	1	4	4	3	3	3	4	3	1	3	3	84	11	22
sch	44		f	11 08 1985	yes	no	no	no	24	17	28	6	3	5	3	1	5	5	22	3	4	3	3	3	3	3	50	5	3	1	1	2	3	3	4	4	3	3	5	4	3	3	3	100	10	18
klu	45		m	01 08 1990	yes	no	no	no	18	17	17	1	5	3	1	1	1	5	25	3	4	4	4	2	4	4	53	4	4	1	4	4	5	1	4	1	1	5	6	5	1	4	3	95	11	21
sch	45		m	11 08 1982	yes	no	no	no	27	17	35	6	4	5	4	6	6	4	29	5	4	4	4	4	4	4	59	5	3	1	4	4	1	3	5	5	3	3	6	3	4	4	5	123	13	23
sch	47		f	12 08 1989	yes	no	no	no	20	17	27	6	5	2	4	1	5	4	18	2	3	3	3	2	3	2	48	2	3	1	3	2	2	3	3	3	2	3	6	4	3	5	3	93	9	17
sch	48		f	05 01 1977	no	yes	no	no	33	17	20	6	4	1	3	1	2	3	21	3	3	3	3	3	3	3	43	1	1	4	3	3	3	3	3	3	2	3	4	2	3	2	3	84	9	17
sch	51		m	06 12 1984	no	yes	no	no	25	17	20	6	4	1	4	1	1	3	32	5	6	4	6	3	4	4	63	6	4	3	4	6	4	1	3	4	3	4	6	4	3	5	3	115	15	24
sch	55		m	14 03 1984	no	no	no	yes	25	17	30	5	4	4	4	3	5	5	21	3	4	3	3	3	2	3	37	1	1	1	2	3	1	1	3	4	2	3	3	3	3	3	3	88	10	15
sch	57		f	31 05 1991	no	no	no	yes	18	17	21	5	4	5	3	1	1	2	27	4	4	4	4	5	3	3	40	3	1	3	1	3	3	3	1	4	3	3	4	3	1	3	1	88	9	20
sch	58		f	30 10 1983	no	no	yes	no	26	17	17	6	4	1	3	1	1	1	22	4	3	3	3	4	3	2	43	5	3	2	2	3	1	4	1	4	3	3	4	3	1	3	1	82	7	20
sch	59		f	02 07 1985	yes	no	no	no	25	17	14	6	3	1	1	1	1	1	24	4	4	3	4	3	3	3	32	4	1	1	1	1	1	2	1	4	3	3	4	1	1	3	1	70	9	14
ep.94	60	no	m	15 01 1947	no	yes	no	no	47	17	33	5	5	5	4	4	5	5	31	5	4	5	5	3	5	4	59	1	1	1	5	5	1	3	5	5	4	5	5	3	5	5	5	123	14	26
ep.97	61	yes	m	04 07 1976	yes	no	no	no	42	17	20	4	6	2	2	1	3	2	43	7	7	6	6	6	5	6	50	3	3	1	2	5	4	6	1	3	1	2	2	6	1	4	6	107	19	35
sch	65		m	25 02 1984	no	yes	no	no	26	17	28	6	4	1	4	1	6	6	28	5	4	4	4	5	3	3	50	1	1	3	3	3	3	4	4	4	3	3	6	1	4	3	4	106	12	20
ep.97	66	no	m	1971					26	17	35	5	5	5	5	5	5	5	31	5	5	4	4	3	5	5	65	2	3	2	5	5	1	5	4	5	3	5	5	5	5	5	5	131	14	29
sch	66		m	25 06 1992	yes	no	no	no	18	17	27	6	3	5	3	1	5	4	22	3	4	3	3	3	3	3	42	1	2	1	2	3	1	3	3	4	3	3	4	3	3	3	3	91	10	18
fam.3	69	yes	f	27 07 1974	yes	no	no	no	23	17	14	4	3	1	1	1	3	1	24	4	4	3	5	3	1	4	39	1	1	1	3	3	1	1	1	5	1	4	5	3	1	4	4	77	13	15
sch	69		m	19 10 1983	no	no	yes	no	26	17	32	6	4	5	3	5	5	4	28	5	5	3	3	6	3	3	49	1	4	1	3	3	1	3	4	4	2	3	6	3	4	3	4	109	12	20
sch	70		m	08 12 1989	no	yes	no	no	20	17	37	6	4	5	6	6	5	5	23	3	3	3	4	4	3	3	49	1	4	1	3	3	1	3	4	4	3	3	6	3	3	3	4	109	11	18
sch	71		m	03 08 1974	yes	no	no	no	34	17	28	6	4	5	3	1	5	4	27	5	4	3	3	6	3	3	52	1	4	2	3	3	2	3	4	3	3	3	4	3	4	4	6	107	13	20
sch	76		m	20 07 1980	yes	no	no	no	29	17	27	6	4	5	4	1	2	5	28	4	4	4	4	5	3	4	62	5	4	3	4	4	3	4	4	5	3	3	5	3	4	4	4	117	12	22
sch	79		m	25 05 1990	no	no	no	yes	19	17	22	6	3	4	3	1	1	4	23	4	4	4	4	1	3	3	48	6	2	1	3	3	1	3	3	4	3	3	4	2	3	3	4	93	12	19
fam.0	82	no	m	15 05 1975	no	no	no	yes	17	17	30	6	5	5	5	5	2	2	23	3	3	3	3	2	4	5	48	1	1	1	2	3	1	1	3	5	3	4	7	4	4	4	4	101	10	18
sch	83		m	10 07 1989	yes	no	no	no	20	17	23	6	2	5	3	1	3	3	20	4	4	3	4	2	2	1	45	2	2	2	2	3	3	3	3	4	3	3	4	2	3	3	3	88	11	17
sch	86		f	20 02 1989	no	yes	no	no	21	17	24	6	4	6	2	2	2	2	26	4	4	4	4	4	3	3	38	1	2	1	2	3	2	3	2	3	2	2	4	3	2	3	3	88	11	20
sch	87		m	21 09 1985	no	no	yes	no	24	17	23	6	4	6	3	1	1	2	25	4	4	3	4	4	3	3	46	3	2	1	3	3	2	3	3	5	3	3	4	2	3	3	3	94	11	18
sch	91		m	05 12 1982	no	yes	no	no	27	17	30	6	3	6	4	6	3	2	29	4	3	4	6	6	3	3	55	2	2	3	3	3	2	3	4	6	3	3	7	3	3	5	3	114	12	20
sch	92		f	18 08 1973	yes	no	no	no	37	17	37	6	4	6	4	6	4	7	32	6	6	4	3	6	4	3	72	3	4	3	5	5	2	2	5	7	4	5	6	4	6	5	6	141	15	25
sch	94		f	01 02 1988	no	yes	no	no	22	17	29	6	4	7	1	5	2	4	23	4	4	3	3	3	3	3	41	2	2	1	2	2	1	3	3	3	3	3	4	3	3	3	3	93	10	18
sch	96		m	11 12 1978	no	yes	no	no	31	17	30	6	4	6	4	3	3	4	30	4	5	6	4	4	4	3	61	4	3	1	3	3	1	4	5	6	4	3	7	3	4	5	5	121	14	24
sch	99		m	03 09 1974	no	no	yes	no	36	17	28	6	4	6	4	2	2	4	27	4	4	4	4	4	3	4	56	2	3	3	3	4	2	3	4	6	3	4	4	3	4	4	4	111	12	21
sch	106		f	07 07 1978	yes	no	no	no	32	17	26	6	3	6	2	5	2	2	25	6	4	3	3	3	3	3	54	3	3	1	3	3	1	4	5	4	3	3	5	3	4	5	4	105	11	22
sch	109		m	16 10 1989	no	no	yes	no	21	17	30	6	5	6	3	5	2	3	24	4	4	3	4	4	3	2	44	1	1	1	2	3	1	3	3	5	3	3	6	1	3	5	3	98	11	17
sch	113		m	06 02 1966	no	yes	no	no	45	17	31	6	4	5	4	3	5	4	24	4	3	3	3	5	3	3	49	1	3	3	2	3	4	4	3	3	3	3	4	3	3	3	4	104	10	20
sch	115		m	24 12 1988	no	yes	no	no	22	17	26	7	4	6	3	1	2	3	24	4	4	3	3	4	3	3	55	2	3	3	3	3	3	3	4	5	3	3	6	4	3	4	3	105	10	20
fam.3	118	yes	f	19 10 1981	no	no	yes	no	17	17	31	6	5	6	3	1	5	5	19	3	3	4	3	2	1	3	51	1	1	1	1	3	1	4	3	5	4	5	6	4	4	5	3	101	9	19
sch	118		m	02 08 1957	yes	no	no	no	53	17	27	6	3	4	3	1	6	4	19	3	2	2	3	3	3	3	47	2	3	3	3	1	3	3	4	3	2	3	4	3	3	3	4	93	9	15
sch	119		f	13 10 1974	no	no	yes	no	36	17	31	6	4	2	4	5	5	5	17	1	3	3	3	3	1	3	46	1	3	1	3	3	3	3	3	4	2	3	4	3	3	3	4	94	10	14
sch	128		m	03 02 1983	no	yes	no	no	27	17	24	6	4	4	3	2	2	3	26	4	4	4	4	4	3	3	42	1	2	1	2	2	1	3	3	5	3	3	4	3	3	3	3	92	11	19
ep.97	130	no	f	04 08 1976	yes	no	no	no	21	17	16	4	3	1	3	1	3	1	20	3	4	3	3	1	2	4	46	5	3	1	3	3	5	3	1	2	1	2	5	4	3	3	2	82	9	18
sch	137		m	15 03 1984	no	no	no	yes	27	17	26	7	3	1	4	1	6	4	26	4	4	3	5	4	3	3	42	1	2	1	3	3	1	3	3	3	3	3	4	3	3	3	3	94	12	19
sch	139		m	17 09 1971	no	no	yes	no	40	17	22	6	3	5	3	1	1	3	24	4	4	2	4	4	3	3	50	5	3	1	3	3	3	4	3	3	3	3	4	3	3	3	3	96	11	19
sch	144		f	16 05 1962	no	no	no	yes	49	17	32	6	5	5	4	6	3	3	24	4	4	3	3	4	3	3	47	3	3	2	1	2	1	3	3	5	3	3	5	4	3	3	3	103	10	19
sch	147		m	07 12 1982	no	yes	no	no	28	17	23	5	4	2	3	1	5	3	23	4	4	3	4	4	3	1	39	2	1	1	2	2	1	3	2	3	3	3	4	3	3	2	4	85	12	18
ep.97	151	no	f	10 04 1968	no	no	no	yes	29	17	31	5	4	5	4	3	5	5	30	4	5	5	3	3	5	5	58	1	2	1	5	4	3	3	5	5	2	4	5	3	5	5	5	119	13	24
fam.0	158	no	m	1960					41	17	14	3	3	3	2	1	1	1	20	2	2	2	2	4	4	4	32	1	1	1	1	2	1	1	2	4	1	3	5	4	1	2	2	66	6	15
fam.0	164	no	f	21 11 1954	no	no	yes	no	49	17	34	6	4	2	6	4	6	6	32	5	5	4	4	5	4	5	60	3	5	3	5	5	3	3	3	5	1	2	3	4	5	5	5	126	14	25
fam.3	182	yes	f	1956					45	17									17	3	3	1	1	3	3	3	34	1	1	13	3	1	1	3	1	1	1	2	3	1	1	1		58	4	12
ep.97	207	no	m	13 06 1981	yes	no	no	no	17	17	18	3	3	1	4	1	1	5	25	4	4	5	4	3	3	2	52	2	4	1	3	2	4	4	3	3	4	3	4	4	3	4	4	95	12	22
ep.97	208	no	m	21 02 1963	no	yes	no	no	35	17									23	3	5	4	4	3	2	2	44	2	3	4	3	3	5	4	2	1	1	3	1	3	1	4	4	75	13	19
fam.4	240	no	m	25 05 1984	no	no	no	yes	17	17	14	3	4	2	1	1	2	1	24	4	3	4	4	3	3	3	34	1	2	1	2	1	3	4	1	1	1	4	4	3	1	2	3	72	10	19
fam.3	253	no	f	1982					24	17	18	4	3	1	4	4	1	1	11	3	1	1	1	1	1	3	23	1	1	1	1	3	1	1	1	1	1	3	4	1	1	1	1	52	3	10
ep.97	259	yes	m	** 08 1975	yes	no	no	no	24	17	21	4	4	3	2	2	4	2	22	3	3	4	3	2	3	4	39	2	1	1	4	2	1	2	2	4	1	3	4	2	2	4	4	82	10	16
fam.3	266	yes	f	07 08 1988	yes	no	no	no	20	17	24	5	4	5	4	4	1	1	14	3	2	3	1	1	1	3	21	1	1	1	1	1	1	1	1	1	1	1	4	2	1	1	2	59	5	11
ep.97	278	no	f	21 07 1969	yes	no	no	no	30	17	21	4	4	5	3	1	3	1	28	4	4	4	4	4	4	4	42	1	3	1	3	3	1	3	3	3	1	3	4	4	1	4	4	91	12	22
ep.97	281	yes	f	11 01 1973	no	yes	no	no	28	17	12	1	3	1	4	1	1	1	11	3	1	1	1	1	3	1	30	1	1	1	4	3	3	1	1	1	1	4	3	3	1	1	1	53	3	14
ep.97	291	no	f	24 07 1963	yes	no	no	no	36	17	26	4	4	3	4	3	4	4	27	4	4	4	3	4	4	4	48	1	1	1	4	4	1	1	4	4	3	4	4	4	4	4	4	101	11	21
ep.97	299	no	f		no	no			19	17	14	4	3	1	1	1	1	3	20	4	4	3	2	3	2	2	26	1	2	1	2	1	2	2	1	1	1	3	3	2	1	1	2	56	8	14
ep.97	327	no	m	10 07 1969	yes	no	no	no	31	17	24	4	3	2	4	3	4	4	26	4	4	4	3	3	4	4	56	4	3	3	4	2	4	3	3	4	3	4	4	3	4	4	4	106	11	20
ep.97	398	yes	m	05 06 1979	yes	no	no	no	21	17	22	4	4	5	1	2	4	2	25	4	3	3	3	4	4	4	45	2	2	3	3	3	3	3	3	3	2	3	3	4	2	3	3	92	9	21
ep.97	417	yes	f	01 04 1971	no	no	no	yes	31	17	21	3	4	2	3	4	3	2	21	4	4	3	3	3	2	2	34	2	3	2	2	2	2	2	1	2	2	2	4	3	1	2	2	76	9	16
ep.97	455	no	f	08 07 1961	yes	no	no	no	41	17	26	6	5	2	4	2	4	3	38	6	6	5	5	6	4	6	68	4	2	1	5	4	2	5	5	6	4	5	6	6	3	5	5	132	16	30
ep.97	459	no	f	1976					26	17	29	6	5	6	4	1	4	3	27	3	4	4	4	3	5	4	56	1	4	1	5	3	1	5	4	1	2	5	7	5	1	6	5	112	13	25
ep.97	540	no	m	24 03 1977	no	no	no	yes	26	17	19	1	5	4	2	2	2	3	19	5	4	2	2	4	1	1	39	3	2	2	2	3	1	4	2	1	1	3	5	3	2	4	1	77	7	18
ep.97	561	yes	f	19 05 1983	no	no	no	yes	20	17	22	4	4	4	2	1	4	3	28	5	4	4	4	4	3	4	55	1	2	1	3	4	3	3	6	5	1	4	7	4	2	4	5	105	13	23
ep.97	682	no	f	20 03 1977	no	no	no	yes	27	17	25	5	4	5	3	3	4	1	29	4	4	5	4	4	4	4	44	5	3	1	3	2	1	3	1	4	1	3	6	4	1	3	3	98	11	22
ep.97	688	no	f	22 05 1979	no	no	no	yes	26	17	34	7	4	5	5	3	5	5	23	4	4	3	3	3	3	3	44	2	3	2	3	3	1	3	3	4	1	2	5	3	2	5	2	101	9	19
ep.97	714	no	f	15 12 1974	no	yes	no	no	31	17	36	5	6	6	5	3	6	5	31	5	5	5	4	5	3	4	59	5	4	1	5	5	2	2	3	5	1	5	5	4	5	4	3	126	12	24
ep.97	734	no	m	1982					23	17	17	1	4	1	5	4	1	1	13	1	1	1	1	4	1	4	36	1	3	4	1	1	1	1	1	4	1	4	4	3	1	3	3	66	5	8
ep.97	746	no	m	1969					36	17	12	2	4	1	1	1	2	1	32	5	5	5	5	4	4	4	42	1	3	1	2	1	3	2	1	4	3	3	4	5	2	3	4	86	14	22
ep.97	783	no	f	11 07 1950	yes	no	no	no	55	17	20	3	5	2	4	2	3	1	29	5	4	5	4	5	2	4	48	1	3	1	3	4	1	1	3	5	2	5	5	4	1	5	4	97	12	21
ep.97	811	no	m	1966					39	17	17	3	4	1	3	1	4	1	20	2	2	3	4	4	2	3	27	1	1	1	1	2	1	1	2	2	1	2	3	3	2	1	3	64	9	13
ep.97	813	no	m	1961					44	17	11	2	3	1	1	1	2	1	24	2	3	4	4	4	4	3	36	1	1	1	2	2	1	2	2	3	3	4	3	4	2	1	4	71	11	18
ep.97	837	no	m	1975					30	17	15	4	3	1	1	1	3	2	22	1	3	3	4	4	3	4	30	1	1	1	1	3	1	1	3	2	1	2	4	3	1	1	4	67	11	14
ep.97	863	yes	f	13 12 1962	no	yes	no	no	43	17	23	4	4	4	2	3	4	2	31	4	5	5	5	5	3	4	54	1	3	1	4	4	1	1	5	5	4	7	4	1	2	6	5	108	15	18
ep.97	920	no	f	08 04 1980	no	no	no	yes	26	17	27	5	4	5	3	4	4	2	27	4	4	4	4	3	4	4	47	1	3	1	4	3	1	3	2	4	1	4	6	4	2	4	4	101	12	22
ep.97	921	no	f	04 07 1968	yes	no	no	no	35	17	21	4	4	3	2	4	3	1	25	4	3	4	3	3	4	4	44	3	3	1	3	4	1	3	1	3	1	4	6	4	1	3	3	90	9	23
ep.97	981		f	12 09 1987	no	no	yes	no	19	17	16	2	2	1	3	1	3	4	18	1	2	3	3	3	3	3	48	4	4	1	3	4	1	2	3	1	3	4	4	3	4	4	3	82	8	16
ep.97	988	no	f	02 06 1959	yes	no	no	no	47	17	39	7	7	7	4	7	4	3	33	5	5	4	4	5	5	5	56	1	1	1	5	5	1	5	5	4	5	1	1	7	6	4	4	128	13	31
ep.97	1021		f	1980					27	17	17	3	3	3	2	2	2	2	19	3	3	3	2	3	2	3	40	3	3	2	3	3	1	2	1	3	1	3	3	3	2	4	3	76	8	16
ep.97	1023		f	1985					22	17	20	3	3	3	3	2	3	3	25	4	4	3	3	4	3	4	42	4	4	1	3	3	1	3	1	3	3	3	3	3	3	1	3	87	10	19
ep.97	1027		f	1976					31	17	19	3	2	3	2	3	3	3	27	5	5	5	4	3	2	3	39	4	2	1	1	4	1	4	1	4	1	4	3	3	1	4	1	85	10	23
ep.97	1047	yes	f	03 06 1980	yes	no	no	no	26	17	26	5	5	5	3	1	4	3	33	5	5	5	5	4	4	5	47	1	1	1	1	4	1	4	3	3	1	4	6	4	3	5	5	106	15	26
ep.97	1155	no	m	31 12 1988	no	yes	no	no	19	17	17	4	3	3	1	1	3	2	21	3	3	4	3	3	2	3	30	1	2	1	2	2	2	2	1	3	1	2	3	3	1	2	2	68	8	16
ep.97	1180		f	1974					33	17									20	3	3	3	3	2	3	3	38	1	3	1	1	2	4	4	3	1	1	3	4	3	1	3	3	65	9	18
ep.97	1182	no	f	25 08 1976	yes	no	no	no	31	17	28	5	5	5	4	3	3	3	13	2	2	2	3	2	1	1	22	2	1	1	1	2	1	2	1	2	1	1	2	1	1	2	1	63	6	10
ep.97	1227	yes	f	29 07 1990	yes	no	no	no	18	17	35	6	6	6	5	5	4	3	11	2	2	2	1	1	1	2	18	1	1	1	1	1	1	1	1	1	1	1	3	1	1	1	1	64	4	8
ep.97	1313	no	f	08 10 1970	yes	no	no	no	38	17	40	7	7	7	1	4	7	7	42	6	6	6	6	6	6	6	55	1	1	1	3	3	1	1	4	6	1	5	7	7	1	6	7	137	19	29
ep.97	1333	yes	f	14 10 1980	no	no	yes	no	28	17	34	7	6	5	3	5	5	3	35	6	5	4	6	6	2	6	49	2	3	1	3	1	3	3	3	4	1	4	5	5	1	4	6	118	17	21
ep.97	1350	yes	f	02 01 1990	no	yes	no	no	18	17	24	5	6	2	2	3	3	3	18	2	3	2	3	3	2	3	35	3	2	1	2	3	2	3	2	2	1	2	2	3	2	3	2	77	8	15
ep.97	1356	yes	m	13 11 1982	no	no	yes	no	26	17	22	5	3	5	1	5	2	1	25	5	4	3	4	3	3	3	34	2	1	1	1	3	2	3	1	3	1	3	4	4	1	3	1	81	9	21
ep.97	1394	no	m	11 05 1990	no	no	no	yes	20	17	20	7	3	1	1	2	3	3	21	4	3	3	2	3	3	3	59	6	6	1	5	4	4	2	5	4	1	2	7	2	3	3	4	100	9	18
ep.97	1413	yes	f	03 09 1964	no	no	yes	no	44	17	13	4	3	1	2	1	1	1	11	1	1	1	1	1	3	3	20	1	1	1	1	1	1	1	1	1	1	2	3	2	1	1	1	44	3	9
ep.97	1511		f	07 11 1988	no	no	yes	no	20	17	21	2	6	2	3	1	3	4	28	3	4	4	4	5	4	4	45	1	4	1	4	4	4	2	2	3	1	2	5	3	1	4	4	94	12	20
ep.97	1522	no	f	24 12 1986	no	yes	no	no	22	17	24	5	4	4	3	1	4	3	19	3	3	4	2	3	1	3	20	1	1	1	1	1	1	1	1	1	1	1	5	1	1	1	1	63	6	11
ep.97	1533	no	m	30 10 1989	no	no	yes	no	19	17	25	4	4	4	3	5	2	3	9	1	1	3	1	1	1	1	20	1	2	1	1	1	1	1	1	1	1	1	2	1	1	2	2	54	4	8
ep.97	1572	no	f	03 08 1978	yes	no	no	no	31	17	44	7	7	7	5	7	6	5	35	5	5	6	5	6	4	4	56	4	1	1	2	6	1	2	3	6	2	4	5	5	2	6	6	135	16	28
ep.97	1613	yes	f	11 12 1974	no	yes	no	no	35	17	28	5	4	6	3	5	4	1	18	3	2	3	3	3	1	3	23	1	1	1	1	3	1	2	1	1	1	1	4	2	1	1	1	69	6	14
ep.97	1614	yes	f	29 12 1990	no	yes	no	no	19	17	27	5	4	5	4	1	5	3	16	3	2	3	1	3	1	3	22	1	1	1	1	2	1	1	2	1	1	1	4	2	1	1	1	65	4	12
ep.97	1641	yes	f	03 03 1984	no	no	no	yes	26	17	10	2	2	1	1	1	2	1	22	4	3	4	3	3	1	4	25	1	1	1	1	2	1	3	1	1	1	2	5	2	1	1	1	57	7	16
ep.97	1646		f	15 06 1955	yes	no	no	no	57	17	47	7	7	7	5	7	7	7	19	2	3	3	2	3	3	3	27	1	1	1	1	2	1	2	2	3	2	3	2	1	1	3	1	93	6	13
ep.97	1663		m	28 02 1976	no	yes	no	no	34	17	19	1	6	1	1	1	6	3	39	6	5	7	6	4	5	6	32	2	2	1	2	2	2	3	1	1	1	2	2	4	1	3	3	90	14	27
ep.97	1679	no	f	06 09 1986	no	no	yes	no	24	17	29	7	7	1	1	1	6	6	9	1	1	1	1	2	2	1	16	1	1	1	1	1	1	1	1	1	1	1	1	1	1	1	1	54	3	7
ep.97	1681	no	f	17 07 1988	yes	no	no	no	21	17	26	6	5	5	3	1	4	2	18	3	2	4	2	3	1	3	21	1	1	1	1	2	1	2	1	1	1	1	4	1	1	1	1	65	5	13
ep.97	1682	no	f	13 02 1993	no	yes	no	no	17	17	43	7	7	7	7	3	5	7	35	5	5	5	5	5	5	5	83	4	7	2	7	5	1	1	7	7	4	6	7	5	6	7	7	161	17	26
ep.97	1691		m	15 09 1948	no	no	yes	no	61	17	36	7	6	5	6	1	6	5	26	5	5	6	4	3	1	2	29	2	1	2	1	2	2	2	1	2	1	2	2	3	1	1	4	91	13	19
ep.97	1704	yes	f	02 08 1987	yes	no	no	no	23	17	29	5	4	5	4	5	3	3	15	3	3	2	1	2	1	3	21	1	1	1	1	2	1	1	1	1	1	1	4	2	1	1	1	65	5	11
ep.97	1705	no	f	19 05 1992	no	no	no	yes	18	17	32	6	5	6	4	4	4	3	15	3	2	3	2	1	1	3	20	1	1	1	1	2	1	1	1	1	1	1	4	1	1	1	1	67	5	11
ep.97	1716	no	f	04 03 1982	no	no	no	yes	28	17	28	6	5	4	3	3	4	3	20	3	3	2	3	4	2	3	37	2	2	2	1	4	2	2	3	3	1	3	3	4	1	2	2	85	8	17
ep.97	1727	yes	m	17 02 1981	no	yes	no	no	29	17	26	6	6	6	2	1	4	1	33	4	5	3	5	6	5	5	35	1	3	1	3	1	2	1	2	5	1	2	3	2	1	3	4	94	14	16
ep.97	1735	yes	f	30 11 1991	no	no	yes	no	19	17	29	6	5	6	3	3	4	2	24	3	3	4	4	3	3	4	35	1	1	1	3	3	1	2	3	1	1	2	6	3	1	3	3	88	10	18
ep.97	1739		f	05 05 1958	no	no	no	yes	52	17	33	6	6	5	4	2	6	4	37	6	6	5	6	5	3	6	48	4	2	1	3	2	2	3	2	3	1	4	5	5	1	5	5	118	17	24
ep.97	1761	yes	m	18 04 1992	no	no	no	yes	18	17	21	3	4	3	3	1	4	3	21	3	2	3	5	4	2	2	44	2	4	1	3	4	3	1	3	4	1	3	3	2	3	4	3	86	10	15
ep.97	1767	no	f	25 12 1983	no	yes	no	no	27	17	30	6	6	4	6	1	4	3	12	3	2	1	1	2	1	2	29	3	2	1	2	2	1	1	1	2	1	2	3	2	1	3	2	71	5	10
ep.97	1769	no	f	18 07 1991	yes	no	no	no	19	17	26	5	6	4	2	1	5	3	14	2	2	2	2	3	1	2	22	1	1	1	1	2	1	1	1	2	1	1	2	2	1	2	2	62	6	10
ep.97	1771	yes	f	28 11 1992	no	no	yes	no	18	17	29	6	5	5	3	3	4	3	21	3	4	4	3	3	1	3	26	1	1	1	1	2	1	2	1	1	1	3	5	3	1	1	1	76	8	15
ep.97	1776		m	13 02 1986	no	yes	no	no	24	17	18	1	3	2	5	1	2	4	15	3	3	3	2	2	1	1	23	1	1	1	1	2	1	1	2	1	1	2	3	2	1	1	2	56	7	12
ep.97	1786		f	01 03 1961	no	no	no	yes	49	17	39	7	7	7	5	1	6	6	20	4	2	1	1	4	4	4	25	1	2	1	1	1	1	1	1	2	1	3	4	3	1	1	1	84	4	14
ep.97	1817	no	f	24 04 1991	no	no	no	yes	20	17	27	5	6	6	3	1	4	2	13	2	2	3	1	1	1	3	22	1	1	2	1	2	1	1	1	1	1	1	4	2	1	1	1	62	4	11
ep.97	1825		f	25 09 1959	no	no	yes	no	52	17	32	5	5	4	4	4	5	5	24	4	4	3	2	4	3	4	23	1	1	1	2	1	1	1	1	2	1	2	2	2	1	2	2	79	8	14
ep.97	1832	no	f	22 10 1982	no	no	yes	no	28	17	34	6	6	7	4	1	6	4	15	3	3	2	2	2	1	2	30	1	2	1	2	1	1	1	1	3	1	3	3	3	1	3	3	79	8	11
ep.97	1839		f	19 02 1956	no	yes	no	no	55	17	13	4	4	1	1	1	1	1	16	3	3	1	1	3	3	2	20	2	1	1	1	1	1	1	1	1	1	2	2	2	1	1	1	49	5	11
ep.97	1846	no	f	16 05 1946	no	no	no	yes	65	17	13	4	4	1	1	1	1	1	20	4	4	1	4	3	3	1	19	1	1	1	1	1	1	1	1	1	1	2	2	2	1	1	1	52	9	12
ep.97	1856	no	f	08 10 1955	yes	no	no	no	55	17	24	4	5	1	5	1	4	4	30	4	4	3	5	5	4	5	40	3	3	2	3	2	3	2	3	2	2	1	3	4	1	2	4	94	13	19
ep.97	1863		f	07 11 1964	no	no	yes	no	46	17	39	6	5	5	6	4	6	7	21	4	3	3	3	3	2	3	33	2	2	1	1	2	2	1	2	2	1	3	4	3	2	2	3	93	9	15
ep.97	1873		m	08 05 1964	no	no	no	yes	47	17	30	5	6	6	5	3	3	2	39	7	6	6	6	6	3	5	32	1	1	1	1	3	1	1	1	4	1	4	3	4	1	2	3	101	15	24
ep.97	1874		m	26 05 1952	no	no	no	yes	59	17	28	6	5	2	4	1	6	4	37	5	5	6	7	5	3	6	46	1	2	1	2	2	1	2	4	4	1	4	6	5	1	4	6	111	18	23
ep.97	1875	yes	f	26 07 1989	yes	no	no	no	22	17									7	1	1	1	1	1	1	1	19	1	1	1	1	3	1	1	1	1	1	1	2	1	1	1	1	33	3	8
ep.97	1902		f	18 03 1971	no	no	no	yes	40	17	28	3	5	3	5	6	4	2	24	5	3	3	3	4	3	3	33	2	1	1	2	3	1	1	1	2	1	3	4	4	2	2	3	85	9	19
ep.97	1926	yes	f	03 11 1990	no	no	yes	no	20	17	40	6	6	6	6	4	6	6	26	4	3	4	5	4	3	3	39	3	2	2	2	2	1	2	2	3	1	3	3	4	2	3	4	105	12	19
ep.97	1980		f	05 05 1983	no	no	no	yes	28	17	43	7	7	7	7	1	7	7	19	3	2	2	3	3	3	3	29	1	1	1	1	3	1	1	1	1	1	3	3	3	1	1	6	91	11	15
ep.97	2058	yes	f	01 06 1984	yes	no	no	no	27	17	28	6	5	3	3	4	4	3	14	3	2	2	2	1	2	2	29	1	1	1	2	3	1	2	2	3	1	2	4	2	1	2	1	71	5	14
ep.97	2101	yes	f	23 03 1958	no	no	no	yes	54	17	32	6	6	3	4	1	6	6	29	5	4	3	4	5	4	4	40	2	1	2	1	3	1	2	2	4	1	4	4	4	2	3	4	101	12	21
ep.97	2113		f	25 07 1988	yes	no	no	no	24	17	31	6	5	3	6	1	6	4	26	4	3	5	5	4	1	4	29	1	2	1	1	1	1	1	1	2	1	4	3	3	1	3	3	86	11	15
ep.97	2121	no	f	20 08 1947	yes	no	no	no	65	17	36	7	7	6	6	1	6	3	23	4	3	3	3	4	2	4	26	1	2	1	1	2	1	1	2	2	1	2	2	2	2	2	2	85	8	14
ep.97	2216	no	f	19 04 1984	no	no	no	yes	28	17	30	6	6	5	3	1	6	3	32	5	4	4	6	5	3	5	32	1	2	1	2	1	1	1	1	3	1	4	3	4	1	2	4	94	14	18
ep.97	2242		f	12 04 1985	no	no	no	yes	28	17	13	1	4	1	3	1	2	1	21	3	3	3	3	4	2	3	22	1	1	1	1	2	2	1	1	2	1	2	2	2	1	1	1	56	7	13
ep.97	2289	yes	m	15 11 1994	no	no	yes	no	18	17	19	4	4	3	2	1	3	2	21	3	3	3	3	3	3	3	22	2	1	1	1	1	2	1	1	2	1	2	2	1	1	2	1	62	7	12
ep.97	2333	no	m	27 10 1973	no	no	yes	no	39	17	26	5	4	2	4	4	4	3	11	1	1	2	1	2	2	2	36	1	1	1	3	2	1	1	3	4	1	4	4	3	3	3	1	73	3	11
ep.97	2399		f	17 02 1982	no	yes	no	no	31	17	28	6	6	6	1	1	6	2	20	4	4	2	3	3	1	3	33	2	2	1	2	3	2	1	2	3	1	2	4	3	1	2	2	81	9	14
ep.97	2482		f	01 02 1963	no	yes	no	no	50	17	34	7	7	3	5	1	6	5	41	7	6	6	7	6	3	6	48	1	3	1	2	1	1	2	3	4	2	5	6	5	2	4	6	123	19	24
ep.97	2572	no	f	20 09 1962	no	no	yes	no	51	17	23	4	4	4	3	1	4	3	18	3	3	2	3	3	1	3	28	2	1	1	1	3	1	1	1	3	1	2	3	3	1	2	2	55	8	13
ep.97	2639		m	14 08 1981	yes	no	no	no	32	17	26	3	3	5	5	4	3	3	18	3	3	2	3	2	2	3	31	2	2	1	2	3	2	2	1	2	1	2	2	2	2	3	2	62	8	14
ep.97	2654		m	1996					19	17	22	3	3	4	3	2	4	3	14	1	1	2	2	3	2	3	25	1	2	1	2	1	1	1	1	3	1	2	3	2	2	1	1	61	4	9
ep.97	2660		m	1995					19	17	10	1	1	1	2	1	2	2	18	2	2	3	2	3	3	3	28	2	1	1	1	3	2	1	1	3	1	1	2	3	2	2	2	56	6	15
ep.97	2703	no	f	03 08 1977	yes	no	no	no	37	17	42	6	6	6	6	6	6	6	12	2	2	1	2	2	1	2	32	2	2	1	3	2	1	1	2	3	1	2	4	3	1	2	2	55	6	10
ep.97	2725		m	01 11 1994	no	no	yes	no	20	17	13	2	5	1	1	1	2	1	8	2	1	1	1	1	1	1	18	1	1	1	1	1	2	1	1	1	1	1	1	1	2	1	1	35	3	7
ep.97	2734	no	f	25 02 1986	no	yes	no	no	28	17	36	6	6	6	5	4	5	4	27	5	4	3	3	4	4	4	33	2	1	1	2	2	2	2	2	3	1	3	3	3	1	3	2	77	9	19
ep.97	2763		m	14 04 1988	no	no	no	yes	26	17	39	6	6	4	5	6	6	6	21	2	2	2	2	4	4	5	36	1	2	1	2	2	1	4	3	2	2	3	3	3	2	2	3	72	7	17
ep.97	2801		f	03 09 1992	no	no	yes	no	22	17	14	2	5	1	1	1	2	2	28	4	4	5	3	3	4	5	24	1	1	1	1	1	1	1	1	1	1	2	4	3	1	3	1	66	8	18
ep.97	2808		m	27 08 1978	yes	no	no	no	37	17	31	6	5	5	4	1	5	5	20	3	3	2	2	4	2	4	30	1	2	2	2	2	2	1	1	3	1	2	2	3	1	2	3	66	8	13
ep.97	2813		m	06 06 1991	yes	no	no	no	24	17	36	6	5	7	6	1	5	6	32	4	4	4	5	5	5	5	48	1	3	1	3	4	2	3	3	5	2	3	4	3	3	3	5	100	14	23
ep.97	2854	yes	m	29 05 1972	no	no	no	yes	45	17									11	2	2	2	2	1	1	1	27	1	3	2	3	1	2	1	1	1	1	1	1	3	3	2	1	56	5	10
ep.97	2906		f	21 07 1967	yes	no	no	no	48	17	31	6	6	6	3	1	6	3	19	3	4	2	2	3	2	3	26	1	2	1	1	2	1	1	1	3	1	2	3	2	1	2	2	56	8	12
ep.97	2920		m	06 11 1976	no	no	yes	no	39	17	14	4	3	1	1	1	3	1	22	4	3	3	3	3	3	3	21	1	1	1	1	1	1	1	1	1	1	2	2	2	1	2	2	52	8	14
ep.97	3014		m	1976					40	17									17	3	3	3	1	3	1	3	25	1	2	1	2	1	1	1	1	1	1	3	3	3	1	2	1	61	5	12
ep.97	3157	yes	f	22 04 1970	no	no	no	yes	47	17	37	7	7	7	1	1	7	7	28	4	4	3	3	4	5	5	22	1	1	1	1	1	1	1	1	3	1	3	3	1	1	1	1	57	8	15
ep.97	3385	no	m	23 02 1994	no	yes	no	no	24	17									23	4	4	3	2	4	4	2	37	5	4	1	3	1	1	1	2	4	1	1	4	1	1	2	5	76	11	14
ep.97	3416	no	f	13 04 1989	no	no	no	yes	29	17	19	4	3	2	3	2	3	2	11	3	1	1	1	2	1	2	32	2	2	2	2	2	2	2	2	2	2	2	3	2	2	2	1	57	3	11
ep.97	3434	no	f	17 07 1994	yes	no	no	no	23	17									17	4	3	1	1	3	2	3	32	3	3	1	3	1	1	1	1	4	1	2	2	3	3	2	1	58	5	12
ep.97	3566	no	f	02 01 1990	no	yes	no	no	28	17	34	6	6	2	6	2	6	6	24	4	4	4	4	2	2	4	57	4	4	4	4	4	3	4	4	4	2	2	4	4	4	4	2	105	10	22
ep.97	4236	yes	m	11 03 1963	no	no	no	yes	56	17	18	5	4	1	1	1	5	1	19	3	2	1	4	4	1	4	30	3	2	2	2	1	2	1	1	2	1	1	3	4	1	3	1	60	7	11
ep.97	4291	no	m	25 11 1992	no	no	yes	no	26	17	40	6	6	5	6	6	5	6	13	2	2	2	1	2	2	2	27	1	2	1	3	3	1	1	1	3	1	1	1	2	2	2	2	54	5	12
ep.97	4327	no	f	15 03 1995	no	no	no	yes	24	17									25	4	2	4	4	4	3	4	33	1	1	1	2	4	1	2	2	2	1	2	4	4	1	1	4	97	10	21
fam.4	10	yes	m	21 07 1975	yes	no	no	no	20	18	19	3	4	2	2	2	4	2	31	5	4	4	4	4	5	5	48	3	1	1	2	3	2	6	4	6	1	3	5	3	2	5	1	98	9	26
fam.0	21	yes	f	28 07 1962	yes	no	no	no	28	18	32	6	4	5	5	6	3	3	38	6	6	6	6	5	6	3	60	3	4	2	2	4	5	5	5	5	2	3	6	4	4	3	3	130	15	31
ep.97	27	no	m	1973					24	18	26	5	4	4	2	2	5	4	24	4	3	4	4	2	4	3	48	1	2	2	4	2	3	3	4	4	1	4	4	4	2	4	4	98	11	21
ep.97	33	no	f	28 07 1972	yes	no	no	no	25	18	16	4	2	1	3	1	4	1	22	4	4	3	3	1	4	3	34	1	3	1	4	4	1	1	2	1	1	1	6	1	1	3	3	72	10	17
ep.97	49	no	m	13 01 1972	no	yes	no	no	25	18	25	4	6	2	5	4	3	1	7	1	1	1	1	1	1	1	31	1	1	1	1	1	1	1	1	1	3	4	4	3	3	4	1	63	3	8
sch	50		f	07 12 1988	no	yes	no	no	21	18	30	6	5	5	4	1	6	3	21	4	3	3	3	3	3	2	42	3	3	1	3	2	3	3	3	3	1	3	3	3	3	2	3	93	9	18
ep.97	51	no	m	20 09 1978	no	no	yes	no	20	18	20	4	3	1	4	1	4	3	7	1	1	1	1	1	1	1	51	1	6	3	5	3	5	1	3	1	1	3	4	5	3	4	3	78	5	12
ep.97	65	yes	m	14 03 1962	no	no	no	yes	35	18	28	5	5	2	3	3	5	5	32	5	5	5	5	2	5	5	57	1	1	1	5	4	1	5	5	4	1	4	5	5	5	5	5	117	15	29
sch	67		m	26 11 1990	no	no	yes	no	19	18	28	6	5	2	4	1	5	5	25	4	4	4	4	3	3	3	46	1	2	1	3	3	2	3	4	3	3	3	4	3	4	3	4	99	12	20
fam.0	68	no	f	28 07 1972	yes	no	no	no	18	18	27	5	4	5	4	1	5	3	30	4	4	4	5	5	4	4	56	2	4	1	5	1	5	1	2	5	3	5	5	5	2	5	5	113	14	19
ep.97	68	no	m	1974					23	18	33	5	5	4	5	4	5	5	34	5	5	5	5	4	5	5	60	1	1	1	5	5	1	5	5	5	1	5	5	5	5	5	5	127	15	30
ep.97	70	no	m	1975					22	18	29	5	5	3	3	4	4	5	31	5	5	5	4	3	4	5	62	5	1	1	5	5	1	4	4	5	2	4	5	5	5	5	5	122	14	28
fam.3	70	yes	m	1947					50	18									22	4	3	3	4	3	2	3	16	1	1	1	1	1	1	1	1	1	1	1	1	1	1	1	1	45	8	12
ep.97	83	yes	f	13 02 1978	no	yes	no	no	19	18	30	5	5	7	6	1	5	1	7	1	1	1	1	1	1	1	56	1	1	1	5	1	1	1	7	1	1	6	7	6	4	6	7	93	9	11
sch	98		m	03 09 1980	no	no	yes	no	30	18	29	7	4	7	4	1	2	4	29	5	5	3	4	4	4	4	59	6	2	2	4	4	1	4	4	4	3	3	6	4	4	4	4	117	13	24
ep.97	105	yes	m	1959					38	18	31	5	5	4	4	4	4	5	31	4	4	4	4	5	5	5	55	2	1	1	5	2	1	3	4	4	5	3	4	5	5	5	5	117	13	23
ep.97	116	no	m	30 05 1974	no	no	no	yes	23	18	38	5	5	5	6	5	6	6	15	2	2	1	1	3	3	3	49	2	5	2	5	1	1	1	4	4	2	3	4	4	5	5	1	102	4	12
fam.4	122	yes	m	18 11 1978	no	no	yes	no	19	18	22	5	4	2	3	1	6	1	19	2	3	2	3	3	3	3	60	4	5	5	4	3	6	5	2	5	1	4	4	3	2	5	2	101	8	18
ep.94	135	yes	m	04 05 1974	no	no	no	yes	22	18	18	4	3	1	3	1	3	3	17	3	3	3	2	2	2	2	39	1	4	4	3	2	4	3	1	2	1	3	3	2	2	3	1	74	6	15
ep.97	136	yes	f	22 02 1946	no	yes	no	no	51	18	33	6	5	5	3	4	5	5	33	5	5	5	4	4	5	5	60	3	3	2	5	3	1	3	5	5	4	5		6	4	6	5	126	14	27
ep.97	139	yes	f	1955					42	18	34	5	5	5	4	5	5	5	32	5	5	5	4	3	5	5	63	2	2	1	6	5	1	4	5	5	2	4	6	5	5	5	5	129	14	29
fam.3	139	no	f	13 07 1978	yes	no	no	no	21	18									18	3	3	4	3	1	1	3	33	3	4	1	1	4	5	3	1	1	1	4	1	1	1	1	1	58	7	16
fam.0	141	yes	m	1973					27	18	17	1	4	1	2	2	3	4	24	3	5	3	1	3	4	5	47	4	2	1	2	6	1	3	3	4	1	2	6	4	3	3	2	88	8	23
ep.97	142	no	m	1965					31	18	31	5	5	5	3	3	5	5	31	5	5	5	5	2	5	4	59	2	3	2	4	4	2	3	5	5	2	4	6	3	3	6	5	121	15	25
fam.0	142	yes	m	1969					31	18	18	1	4	1	1	1	5	5	13	4	1	1	1	1	1	4	23	1	1	1	1	1	1	1	3	1	1	1	6	1	1	1	1	54	3	9
fam.0	144	no	f	1950					50	18	24	4	4	2	4	3	4	3	30	4	4	4	4	4	5	5	55	3	2	2	4	3	2	2	4	5	4	4	4	4	4	4	4	109	12	22
fam.4	146	no	m	11 12 1980	no	yes	no	no	19	18	15	4	2	1	3	1	3	1	7	1	1	1	1	1	1	1	41	3	4	5	4	1	5	1	2	1	1	3	3	2	2	3	1	63	3	7
fam.3	173	no	f	19 05 1962	no	no	no	yes	38	18	26	4	4	6	4	1	6	1	26	4	4	4	3	3	5	3	63	1	5	3	5	4	5	4	5	1	1	5	6	4	4	5	5	115	12	25
ep.97	180	no	m	22 10 1972	no	no	yes	no	23	18	14	3	5	1	1	1	2	1	21	3	3	3	3	3	3	3	56	6	5	3	3	3	5	4	3	4	1	4	4	3	1	4	3	91	9	19
ep.97	186	yes	f	31 03 1975	no	no	no	yes	22	18	25	5	4	3	4	1	5	3	23	3	4	3	3	3	3	4	50	1	4	5	4	4	5	1	3	1	1	4	6	4	1	3	3	98	10	18
ep.97	190	yes	f	1953					45	18	29	5	5	2	4	3	5	5	30	5	5	5	4	2	5	4	61	1	2	4	5	4	1	5	5	4	2	5	5	3	5	5	5	120	14	27
ep.97	192	yes	f	07 01 1955	no	yes	no	no	43	18	30	5	4	4	4	4	4	5	30	5	4	4	4	3	5	5	62	2	2	1	5	5	1	5	5	4	3	5	5	4	5	5	5	122	13	28
ep.97	202	yes	f	1961					37	18	34	6	5	5	5	1	6	6	35	5	6	6	3	3	6	6	72	1	1	1	6	5	1	5	6	6	6	6	6	6	6	5	5	141	14	33
fam.4	217	no	m	24 07 1982	yes	no	no	no	18	18	21	3	4	1	4	4	3	2	21	3	2	3	3	4	3	3	30	1	1	1	2	3	1	1	4	2	1	2	4	1	2	3	1	72	6	14
fam.3	218	no	f	1975					29	18	28	5	4	5	3	5	3	3	29	4	4	4	4	4	5	4	52	4	3	1	3	3	1	3	4	4	1	4	6	4	3	4	4	109	12	23
fam.4	226	yes	m	16 09 1980	no	no	yes	no	26	18	25	5	5	5	3	2	4	1	26	3	3	4	4	4	4	4	53	4	4	3	4	3	4	3	2	4	2	4	4	3	1	4	4	104	11	20
fam.4	247	yes	m	25 01 1990	no	yes	no	no	18	18	13	3	3	1	1	1	3	1	17	2	2	4	3	2	2	2	32	4	3	1	2	1	3	3	1	1	1	2	2	1	1	3	3	62	8	13
fam.4	250	no	m	29 12 1983	no	yes	no	no	18	18	16	4	3	1	1	1	4	2	18	3	2	2	3	3	2	3	37	3	4	1	3	1	3	3	1	1	1	3	4	2	1	3	3	71	8	13
ep.97	264	yes	f	10 05 1980	no	no	no	yes	19	18	15	1	4	1	1	1	4	3	21	3	1	5	4	3	4	1	49	1	4	4	4	3	5	4	3	1	1	3	4	4	3	1	4	85	9	23
fam.4	265	no	m	15 08 1984	yes	no	no	no	20	18	18	4	4	2	2	3	2	1	20	3	3	3	3	3	2	3	32	2	2	1	1	3	1	2	2	3	1	3	3	2	1	3	2	70	8	15
fam.4	272	yes	m	06 07 1986	yes	no	no	no	18	18	19	4	4	3	2	1	3	2	24	4	4	3	3	4	3	3	35	3	2	2	1	3	2	3	2	3	1	3	3	3	1	2	1	78	8	19
fam.4	278	no	m	21 07 1986	yes	no	no	no	18	18	19	3	3	2	3	1	4	3	23	3	4	4	3	2	4	3	41	2	3	2	4	3	2	3	2	2	1	3	3	3	1	3	4	83	11	20
ep.97	312	no	m	24 12 1968	no	yes	no	no	34	18	28	4	5	4	4	3	4	4	28	4	4	5	3	4	4	4	52	2	1	1	5	3	2	4	4	4	3	4	4	3	4	4	4	108	11	23
ep.97	317	no	m	17 08 1963	yes	no	no	no	37	18	30	4	5	4	4	4	5	4	27	4	4	4	3	4	4	4	50	1	1	1	4	4	1	4	4	4	2	4	4	4	4	4	4	107	11	24
ep.97	323	no	m	1959					41	18	27	4	4	3	4	4	4	4	29	4	4	5	4	4	4	4	54	2	2	1	5	4	2	4	4	4	3	4	4	3	4	4	4	110	12	24
fam.4	323		m	03 01 1991	no	yes	no	no	18	18	23	4	6	2	1	5	3	2	15	2	1	2	2	3	4	1	40	1	3	1	3	2	2	1	4	4	1	3	6	1	1	4	3	78	6	12
ep.97	328	yes	m	24 07 1949	yes	no	no	no	53	18	26	4	3	3	4	4	4	4	30	4	4	5	4	4	4	5	57	2	2	2	5	3	3	4	4	4	4	4	4	4	4	4	4	113	12	24
ep.97	332	no	m	** 05 1955	no	no	no	yes	45	18	27	4	4	4	4	3	4	4	27	4	4	4	3	4	4	4	55	2	2	1	5	4	2	4	4	4	3	4	4	4	4	4	4	109	11	24
ep.97	467	no	m	11 01 1973	no	yes	no	no	29	18	29	6	6	3	3	7	2	2	30	6	2	4	6	6	1	5	56	1	2	1	3	6	1	2	4	7	1	4	7	4	2	5	6	115	14	23
ep.97	482	yes	f	17 06 1974	yes	no	no	no	28	18	22	5	4	5	3	1	3	1	26	4	4	4	3	3	4	4	40	1	3	1	3	3	1	3	1	1	1	3	6	3	1	5	4	88	11	21
ep.97	505	no	f	1948					55	18	25	5	5	3	5	1	3	3	34	5	5	5	5	5	4	5	60	2	2	2	4	6	2	3	4	6	2	3	6	5	2	5	6	119	16	28
ep.97	585	no	f	16 04 1964	no	no	no	yes	39	18	29	6	5	6	4	1	4	3	26	4	4	4	4	2	4	4	47	1	4	1	4	3	1	4	4	1	1	4	6	4	1	4	4	102	12	23
ep.97	640	yes	f	27 02 1986	no	yes	no	no	18	18									10	2	1	2	1	2	1	1	22	2	1	1	1	2	2	2	1	1	1	2	1	1	1	1	2	40	4	10
ep.97	702	no	f	04 06 1958	yes	no	no	no	46	18	26	5	4	5	3	2	3	4	21	3	3	3	3	3	2	4	64	2	3	1	6	3	3	2	5	6	2	5	6	5	4	5	6	111	12	18
ep.97	772	no	m	06 10 1987	no	no	yes	no	18	18	11	2	3	1	1	1	2	1	19	3	2	3	4	3	2	2	31	2	1	1	1	3	2	3	1	2	1	3	3	3	1	3	1	61	7	17
ep.97	782	yes	f	07 01 1961	no	yes	no	no	44	18	19	3	4	3	2	1	4	2	25	4	3	4	4	4	2	4	52	1	2	1	4	2	4	4	3	5	2	4	5	5	2	4	4	96	11	21
ep.97	789	yes	m	22 10 1987	no	no	yes	no	18	18	15	3	3	2	1	2	3	1	23	4	3	4	3	3	3	3	36	2	2	2	2	3	3	3	1	2	1	3	3	3	1	3	2	74	8	20
ep.97	796	yes	m	28 08 1986	yes	no	no	no	19	18	18	4	5	1	1	1	4	2	35	5	5	6	5	6	4	4	54	1	3	3	4	1	2	5	2	6	1	6	3	5	1	6	5	107	15	26
ep.97	804	yes	f	02 09 1973	no	no	yes	no	32	18	18	3	4	3	2	1	3	2	35	4	5	4	6	5	6	5	59	2	2	1	3	4	4	5	5	5	2	4	6	4	2	5	5	112	16	27
ep.97	805	no	m	1970					35	18	15	3	3	3	2	1	1	2	25	4	3	4	4	4	3	3	42	4	2	1	2	4	3	2	2	3	2	2	3	4	2	2	4	82	11	21
ep.97	806	no	m	1970					35	18	15	3	3	1	3	1	3	1	17	2	2	2	2	4	2	3	21	1	1	1	1	2	1	1	1	1	1	2	2	2	1	1	2	53	6	11
ep.97	816	no	m	1965					46	18	14	4	2	1	1	1	3	2	21	1	3	2	4	5	3	3	29	1	1	1	1	2	1	1	3	2	1	2	3	4	2	1	3	64	10	13
ep.97	821	no	m	1961					44	18	19	3	3	2	3	2	3	3	23	1	3	4	4	4	3	4	32	1	1	1	1	1	1	4	3	1	1	3	4	4	1	1	4	74	11	17
ep.97	829	no	m	1965					40	18	14	3	3	1	1	1	3	2	18	2	3	3	2	3	2	3	25	1	1	1	1	1	1	1	2	2	1	2	3	3	1	1	3	57	8	12
ep.97	834	no	m	1960					45	18	12	2	2	1	2	1	2	2	16	2	1	2	2	3	3	3	34	1	2	1	2	2	1	1	3	3	2	4	3	3	2	1	3	62	6	13
ep.97	839	no	m	1969					36	18	17	3	3	3	1	1	3	3	23	1	3	4	5	5	2	3	27	1	1	1	1	2	1	3	2	1	1	2	2	4	1	1	3	67	11	16
ep.97	844	no	m	06 07 1987	yes	no	no	no	18	18	9	1	3	1	1	1	1	1	15	2	2	3	2	2	2	2	29	2	2	2	1	3	2	3	1	1	1	3	2	2	1	2	1	53	5	15
ep.97	864	no	f	18 03 1971	no	no	no	yes	34	18	29	5	5	3	5	2	4	5	24	4	1	2	2	5	5	5	62	4	4	2	5	4	2	2	4	5	1	5	5	4	5	5	5	115	8	21
ep.97	883	no	f	24 06 1974	yes	no	no	no	31	18	26	5	4	5	3	1	5	3	30	4	4	4	5	4	4	5	48	4	3	1	3	4	3	4	2	1	1	4	6	4	1	4	3	104	12	24
ep.97	893	no	m	23 08 1987	yes	no	no	no	28	18	10	2	2	1	1	1	2	1	22	4	4	3	4	3	2	2	25	3	1	2	1	2	1	1	1	1	1	3	3	2	1	1	1	57	9	14
ep.97	894	yes	f	29 01 1985	no	yes	no	no	21	18	26	5	5	6	3	3	3	1	29	4	4	4	4	4	4	5	51	4	4	3	4	4	4	3	1	1	1	3	6	4	1	4	4	106	12	23
ep.97	895	yes	f	02 12 1984	no	yes	no	no	21	18	20	3	3	6	3	1	3	1	25	3	4	4	4	3	3	4	40	1	3	1	3	2	3	4	1	1	1	3	6	4	1	3	3	85	11	20
ep.97	952	no	f	25 03 1969	no	no	no	yes	37	18	15	3	3	2	2	1	2	2	28	4	4	4	5	5	1	5	52	2	4	1	2	2	3	3	4	5	2	4	6	4	1	5	4	95	13	18
ep.97	968	yes	f	03 02 1947	no	yes	no	no	59	18	20	3	4	3	2	2	4	2	31	4	3	5	5	6	2	6	53	2	2	1	3	3	1	4	3	6	1	4	7	4	1	6	5	104	13	22
ep.97	979		f	** 04 1968	no	no	no	yes	28	18	10	3	2	1	1	1	1	1	20	3	3	5	2	3	2	2	30	2	1	1	2	2	1	2	1	3	1	2	4	2	1	3	2	60	7	16
ep.97	1001		f	08 04 1963	no	no	no	yes	43	18	22	7	7	1	3	1	2	1	26	5	3	4	5	4	2	3	76	7	7	1	4	5	7	1	6	6	2	4	7	5	1	7	6	124	14	22
ep.97	1003		f	14 12 1984	no	yes	no	no	22	18	13	2	2	1	1	1	3	3	11	2	2	2	1	2	1	1	35	2	3	2	3	2	3	2	2	1	1	2	4	2	2	2	2	59	5	11
ep.97	1038	yes	f	23 11 1976	no	no	yes	no	30	18	24	5	4	5	3	1	4	2	21	3	3	3	3	3	3	3	44	1	4	1	4	3	1	3	2	1	1	3	6	4	2	4	4	89	10	19
ep.97	1052	yes	f	01 11 1988	no	no	yes	no	19	18	29	7	6	5	3	1	5	2	28	4	4	4	4	4	4	4	46	2	3	1	2	4	1	3	4	4	1	4	5	4	1	3	4	103	12	23
ep.97	1105	no	m	15 09 1983	no	no	yes	no	23	18	30	6	5	5	4	4	3	3	20	3	3	2	3	3	3	3	30	1	2	3	1	2	1	2	1	3	1	2	2	3	1	3	2	80	8	15
ep.97	1205	yes	f	19 10 1989	no	no	yes	no	19	18	28	4	4	4	4	4	4	4	18	3	2	2	2	3	3	3	29	1	1	1	1	3	2	2	2	2	1	2	2	2	1	3	3	75	7	15
ep.97	1208	no	m	15 09 1987	no	no	yes	no	20	18	16	2	4	5	1	1	2	1	26	3	4	5	4	3	4	3	29	1	2	1	2	2	1	2	1	2	1	3	3	3	1	2	2	71	10	19
ep.97	1220	yes	f	14 02 1967	no	yes	no	no	41	18	40	7	5	7	6	2	7	6	32	5	4	4	5	5	3	6	40	1	2	1	2	1	1	1	3	3	1	5	5	4	2	3	5	112	14	18
ep.97	1262	yes	m	1989					19	18	24	4	5	6	2	1	4	2	30	5	3	5	4	5	4	4	41	3	2	1	3	2	2	2	3	4	1	3	4	3	1	4	3	95	10	21
ep.97	1266		f	15 06 1990	yes	no	no	no	18	18	27	6	4	4	5	6	1	1	7	1	1	1	1	1	1	1	18	1	1	1	1	1	1	1	1	1	1	1	3	1	1	1	1	52	3	6
ep.97	1278	no	m	16 04 1983	no	no	no	yes	25	18	22	4	4	3	3	1	4	3	20	4	3	2	2	3	3	3	33	3	2	1	2	2	1	1	1	3	1	3	4	3	1	3	2	75	7	15
ep.97	1279	no	f	17 05 1990	no	no	no	yes	18	18	39	7	7	7	7	7	2	2	16	1	1	1	1	4	4	4	31	1	1	1	1	4	1	1	1	2	1	2	6	4	1	2	2	86	4	15
ep.97	1293	yes	f	18 04 1966	no	no	no	yes	42	18	32	6	5	6	4	5	4	2	26	4	4	4	4	3	3	4	30	1	1	1	1	3	1	3	1	1	1	3	5	3	1	2	2	88	10	20
ep.97	1304	yes	f	18 10 1954	no	no	yes	no	54	18	28	6	6	5	2	1	6	2	29	5	3	4	4	5	3	5	40	1	2	1	2	1	2	2	2	3	1	4	5	4	1	4	5	97	12	19
ep.97	1308	no	m	24 05 1988	no	no	no	yes	20	18	18	3	4	4	1	1	3	2	19	3	4	3	2	3	1	3	30	2	2	1	2	1	2	3	1	2	1	3	2	3	1	1	3	67	9	14
ep.97	1311	yes	f	02 08 1974	yes	no	no	no	34	18	23	4	4	5	3	1	3	3	20	3	3	3	2	3	3	3	23	1	1	1	1	1	1	1	1	1	1	3	4	3	1	1	1	66	6	14
ep.97	1317	yes	f	12 02 1960	no	yes	no	no	48	18	14	4	3	1	1	1	3	1	25	4	3	4	3	3	4	4	22	1	1	1	1	1	1	1	1	1	1	1	4	2	1	1	3	61	9	16
ep.97	1328	yes	f	23 05 1980	no	no	no	yes	28	18	34	6	6	7	3	1	6	5	13	2	2	1	2	2	2	2	23	1	1	1	2	2	1	1	1	2	1	2	2	2	1	1	2	70	6	10
ep.97	1340	yes	f	30 06 1951	yes	no	no	no	57	18	36	7	7	7	7	1	6	1	23	3	3	3	3	4	4	3	26	1	1	1	1	1	1	1	1	1	3	4	4	1	1	1	3	85	9	13
ep.97	1458		f	07 07 1989	yes	no	no	no	20	18	36	6	6	6	4	2	6	6	23	4	3	4	4	3	2	3	47	3	2	1	2	3	2	2	3	4	1	3	5	4	3	4	5	106	12	19
ep.97	1490	no	f	21 10 1989	no	no	yes	no	18	18	37	7	7	7	1	1	7	7	26	4	4	4	4	4	3	3	23	1	1	1	1	1	1	3	2	1	1	1	4	2	1	1	1	86	9	17
ep.97	1504	no	f	03 04 1984	no	no	no	yes	25	18	27	6	5	4	4	1	4	3	10	2	1	2	1	1	1	2	20	1	1	1	1	2	1	1	1	1	1	1	4	1	1	1	1	57	3	9
ep.97	1521		f	23 04 1980	no	no	no	yes	29	18	25	6	4	5	3	2	4	1	21	3	2	4	1	3	4	4	20	1	1	1	1	2	1	1	1	1	1	1	4	1	1	1	1	66	4	15
ep.97	1575	no	m	13 02 1991	no	yes	no	no	18	18	17	3	3	1	3	4	2	1	16	1	2	1	1	3	4	4	33	2	2	1	1	3	1	1	2	4	1	4	6	1	1	2	1	66	4	11
ep.97	1579	no	f	28 12 1990	no	yes	no	no	19	18									28	4	4	4	3	4	5	4	23	1	1	1	1	3	1	2	1	1	1	1	4	2	1	1	1	58	8	20
ep.97	1600	no	f	13 02 1990	no	yes	no	no	19	18									30	4	4	4	4	5	5	4	20	1	1	1	1	2	1	1	1	1	1	1	4	1	1	1	1	57	9	17
ep.97	1624		f	22 07 1987	yes	no	no	no	23	18	34	7	7	7	7	1	2	3	14	3	1	1	1	3	2	3	28	2	1	1	1	2	1	1	1	2	1	3	4	4	1	2	1	76	3	13
ep.97	1674	no	f	05 03 1965	no	no	no	yes	45	18	31	6	5	6	5	1	5	3	21	3	3	4	3	3	1	4	29	1	1	1	1	3	1	3	2	1	1	1	5	3	1	1	3	81	9	17
ep.97	1758	yes	m	16 04 1992	no	no	no	yes	18	18	22	4	4	4	2	2	4	2	22	3	3	4	3	3	3	3	46	3	3	4	3	2	4	3	2	2	1	3	4	3	1	4	4	90	10	18
ep.97	1770	no	f	21 04 1988	no	no	no	yes	22	18	30	6	5	5	4	2	4	4	18	3	3	3	3	2	1	3	32	4	2	1	2	3	1	2	1	1	1	2	4	3	1	2	2	80	8	15
ep.97	1804	yes	f	18 04 1984	no	no	no	yes	26	18	25	7	7	7	1	1	1	1	31	6	4	3	3	5	5	5	34	1	1	1	2	1	1	2	1	4	1	4	3	3	1	4	4	90	11	20
ep.97	1827		f	09 03 1965	no	no	no	yes	46	18	31	6	6	6	2	1	5	5	20	3	3	3	3	6	1	1	26	1	2	1	1	2	1	1	1	4	1	2	3	3	1	1	1	77	7	13
ep.97	1858	yes	f	05 06 1983	yes	no	no	no	28	18	34	6	6	6	4	5	4	3	23	4	4	4	4	3	1	3	28	1	1	1	1	3	1	3	2	1	1	2	5	3	1	1	1	85	9	18
ep.97	1878	no	m	12 07 1992	yes	no	no	no	18	18	27	6	6	6	3	1	3	2	34	3	4	6	6	6	4	5	42	3	3	1	2	3	2	3	2	4	1	3	4	3	1	4	3	103	13	22
ep.97	1881	no	f	12 01 1982	no	yes	no	no	29	18	23	6	5	1	3	1	4	3	13	3	2	2	1	1	1	3	21	1	1	1	1	1	1	1	1	1	1	2	4	2	1	1	1	57	4	10
ep.97	1920	no	f	03 04 1992	no	no	no	yes	19	18	43	7	7	7	5	5	6	6	17	3	3	2	1	3	3	2	21	1	1	1	1	1	1	1	1	2	1	2	3	2	1	1	1	81	5	12
ep.97	1985		m	27 12 1975	no	yes	no	no	35	18	29	4	5	2	5	5	5	3	20	3	2	3	2	3	4	3	43	1	3	4	3	3	2	2	3	5	1	4	4	1	3	3	1	92	5	16
ep.97	1992	yes	f	19 12 1989	no	yes	no	no	22	18	24	5	5	4	1	3	5	1	26	4	3	3	5	4	4	3	47	1	2	1	3	3	2	6	3	3	2	3	5	4	1	3	5	97	13	24
ep.97	2010		f	24 03 1958	no	no	no	yes	54	18	48	7	7	7	7	6	7	7	15	2	2	1	1	3	3	3	26	1	1	1	2	2	1	1	1	3	1	3	3	1	1	3	1	89	4	10
ep.97	2044		f	16 03 1958	no	no	no	yes	54	18	20	5	3	3	2	1	3	3	18	3	2	2	4	3	1	3	27	2	1	1	1	1	2	1	1	2	1	2	2	3	1	3	3	65	9	11
ep.97	2076		m	15 04 1967	no	no	no	yes	45	18	33	7	7	6	6	1	3	3	37	6	6	6	6	6	1	6	35	2	2	1	2	1	1	1	3	2	1	4	4	3	1	3	4	105	16	18
ep.97	2080	yes	m	12 12 1954	no	yes	no	no	57	18	25	7	5	4	4	2	2	1	39	6	6	6	6	6	3	6	33	1	1	1	1	1	1	1	2	4	1	4	4	4	1	3	3	97	15	21
ep.97	2104		f	26 06 1961	yes	no	no	no	51	18	34	6	6	4	5	1	6	6	41	6	6	6	6	6	5	6	47	1	2	1	3	2	1	1	5	5	2	3	5	4	3	4	5	122	17	24
ep.97	2127	no	m	08 02 1977	no	yes	no	no	35	18	31	5	5	2	4	3	6	6	29	4	5	3	4	5	3	5	43	2	3	4	3	3	1	1	2	4	1	3	3	3	2	4	4	103	13	17
ep.97	2135	yes	f	10 10 1968	no	no	yes	no	44	18	36	7	7	7	7	1	1	6	27	5	4	4	4	4	3	3	41	4	2	1	1	1	2	1	4	4	1	3	4	4	1	4	4	104	12	18
ep.97	2322		f	25 05 1958	no	no	no	yes	55	18	41	6	6	6	5	6	6	6	31	5	6	4	4	5	3	4	51	2	4	1	5	5	2	1	2	3	1	2	7	4	2	6	4	123	14	22
ep.97	2330	yes	f	16 10 1986	no	no	yes	no	27	18	30	6	6	6	5	1	3	3	14	3	3	2	2	2	1	1	28	1	2	1	2	2	2	1	1	2	2	2	3	2	1	2	2	72	7	11
ep.97	2404		m	12 08 1993	yes	no	no	no	20	18	31	6	4	2	6	3	6	4	23	4	3	3	3	4	2	4	27	1	1	1	1	1	1	1	2	2	1	3	3	3	1	3	2	81	8	14
ep.97	2433		f	06 12 1948	no	yes	no	no	64	18	31	7	7	7	4	4	1	1	40	5	4	4	6	7	7	7	52	1	1	1	1	1	1	1	1	7	1	7	7	7	1	7	7	123	17	25
ep.97	2459		f	31 02 1962	no	yes	no	no	51	18	25	4	4	4	2	4	4	3	26	4	3	4	4	4	3	4	30	2	1	1	2	1	2	2	2	2	1	3	3	3	1	2	2	81	9	17
ep.97	2514	yes	f	08 05 1995	no	no	no	yes	19	18	21	4	6	2	2	1	4	2	7	1	1	1	1	1	1	1	21	1	2	2	1	1	1	1	1	1	1	1	3	2	1	1	1	35	3	7
ep.97	2566		f	16 05 1984	no	no	no	yes	30	18	11	1	3	1	2	1	1	2	10	2	1	1	1	2	1	2	19	1	1	1	1	1	1	1	1	1	1	2	2	1	2	1	1	40	3	7
ep.97	2600		f	1962					53	18	22	6	5	5	1	1	3	1	31	5	4	4	5	4	5	4	33	1	3	3	2	2	2	1	1	1	1	2	4	3	1	3	3	79	12	20
ep.97	2617	no	m	29 04 1992	no	no	no	yes	22	18	27	6	3	4	4	3	4	3	19	3	3	3	2	3	3	2	42	2	3	2	2	3	3	2	4	3	2	2	4	3	3	2	2	88	7	17
ep.97	2737	no	f	27 03 1960	no	no	no	yes	54	18	32	5	5	5	4	4	5	4	21	4	3	2	2	4	3	3	25	3	1	1	1	1	1	1	2	2	1	2	2	2	1	2	2	59	7	13
ep.97	2776	no	f	06 04 1996	no	no	no	yes	21	18	43	7	7	7	7	1	7	7	7	1	1	1	1	1	1	1	16	1	1	1	1	1	1	1	1	1	1	1	1	1	1	1	1	30	3	6
ep.97	2777		f	31 01 1981	no	yes	no	no	34	18	37	7	7	6	5	4	4	4	18	3	3	2	2	3	1	4	27	1	1	1	1	1	1	1	1	1	2	4	4	4	1	1	2	52	7	12
ep.97	2787	no	m	06 03 1990	no	no	no	yes	24	18	41	6	6	7	6	5	6	5	27	3	3	4	5	5	4	3	42	1	2	1	3	2	2	3	2	4	1	3	4	4	3	2	5	85	13	20
ep.97	2894		m	02 04 1982	no	no	no	yes	33	18	19	2	2	1	5	1	4	4	9	2	1	1	2	1	1	1	20	1	3	1	2	1	1	1	1	1	1	1	1	1	2	1	1	38	4	7
ep.97	2905	no	f	01 07 1985	yes	no	no	no	24	18	38	5	6	4	6	5	6	6	15	3	2	1	3	3	1	2	32	2	2	1	1	3	1	1	2	3	1	2	3	3	1	3	3	57	8	12
ep.97	2913		f	09 05 1968	no	no	no	yes	48	18	31	7	7	1	7	1	7	1	13	1	1	1	1	7	1	1	16	1	1	1	1	1	1	1	1	1	1	1	1	1	1	1	1	36	3	6
ep.97	2926	yes	m	1975					40	18	18	4	2	5	2	1	3	1	8	1	1	1	1	1	1	2	18	1	2	1	1	1	2	1	1	1	1	1	1	1	1	1	1	34	3	6
ep.97	2938		m	10 10 1984	no	no	yes	no	31	18	40	6	6	6	7	5	6	4	32	5	5	4	4	5	4	5	54	1	3	1	4	4	1	3	3	4	3	4	5	5	3	5	5	116	14	25
ep.97	2942		m	14 06 1986	yes	no	no	no	29	18	28	6	5	4	4	3	3	3	32	5	5	5	4	5	4	4	45	2	3	3	3	3	3	3	2	3	2	3	4	4	2	3	2	93	11	24
ep.97	2949		m	07 03 1994	no	no	no	yes	21	18	34	6	6	6	3	4	5	4	25	4	4	4	4	3	3	3	43	4	3	3	3	2	2	2	2	3	2	3	3	3	2	3	3	85	11	18
ep.97	2990		m	03 02 1991	no	yes	no	no	25	18									20	3	4	4	4	3	1	1	30	1	1	1	4	1	1	1	3	4	1	2	3	1	1	4	1	81	9	11
ep.97	3021	no	m	20 11 1972	no	no	yes	no	43	18									31	4	5	5	4	4	6	3	29	1	4	1	2	2	1	3	1	1	1	1	3	4	1	1	2	76	11	24
ep.97	3033		m	02 04 1975	no	no	no	yes	41	18									17	3	3	3	2	1	1	4	36	4	3	1	3	1	1	1	2	4	1	2	3	2	4	3	1	70	6	11
ep.97	3050		m	06 10 1994	no	no	yes	no	21	18	20	1	3	3	5	1	1	6	9	2	1	1	1	2	1	1	19	1	2	1	1	1	1	1	1	1	1	2	1	2	1	1	1	38	3	8
ep.97	3068		f	06 11 1989	no	no	yes	no	26	18	39	6	6	6	6	5	5	5	16	4	2	2	2	3	1	2	27	2	1	1	1	2	1	1	1	2	1	3	3	4	1	2	1	57	5	14
ep.97	3433	no	m	04 06 1960	yes	no	no	no	58	18									18	3	3	3	3	3	1	2	42	3	3	1	3	3	4	2	2	3	3	3	3	3	2	2	2	54	8	15
ep.97	3593	yes	m	01 08 1980	yes	no	no	no	38	18									24	4	3	3	3	3	4	4	34	1	2	1	3	1	3	1	1	1	1	3	4	4	4	3	1	71	7	17
ep.97	3775	yes	m	26 03 1991	no	no	no	yes	28	18	23	6	4	3	4	2	2	2	24	3	3	3	2	5	4	4	44	4	4	4	3	5	3	3	2	2	2	2	2	3	1	2	2	95	7	21
ep.97	4007		m	18 02 1975	no	yes	no	no	43	18	32	3	5	7	6	1	7	3	16	3	3	2	2	3	1	2	24	1	1	1	2	1	1	1	2	2	1	1	2	2	2	2	2	49	7	10
ep.97	4094	no	f	10 01 1986	no	yes	no	no	33	18	41	7	7	6	7	4	6	4	16	1	1	1	1	4	4	4	37	1	3	1	2	4	1	1	1	4	1	3	4	4	2	4	1	75	3	15
ep.97	4190	no	m	27 05 1994	no	no	no	yes	25	18	26	5	7	1	1	1	5	6	25	3	3	2	4	5	4	4	38	4	2	1	1	6	4	2	2	5	1	1	2	3	1	2	1	75	8	20
ep.97	4217	no	f	04 09 191	yes	no	no	no	28	18	33	6	6	4	4	3	5	5	31	5	5	5	5	5	2	4	40	2	2	1	3	2	2	3	3	5	1	3	3	3	2	3	2	89	12	20
ep.97	4221	yes	m	30 05 1996	no	no	no	yes	23	18									12	2	2	2	3	1	1	1	25	1	3	2	2	1	1	1	1	1	1	1	1	3	2	2	2	48	7	10
ep.97	4242	no	m	29 07 1990	yes	no	no	no	29	18	20	5	4	3	3	1	3	1	48	7	6	7	7	7	7	7	54	1	1	1	2	2	1	5	5	5	3	5	6	6	2	2	7	117	20	34
ep.97	4280	yes	m	18 02 1990	no	yes	no	no	29	18	38	6	4	4	5	5	6	4	8	1	1	1	1	2	1	1	21	2	1	1	1	1	1	1	1	2	1	2	2	1	1	2	1	39	3	6
ep.97	1	no	f	14 07 1976	yes	no	no	no	21	19	23	4	5	5	1	1	4	3	22	4	3	3	3	3	3	3	57	1	3	1	4	1	4	1	6	6	1	5	7	4	1	6	6	102	12	16
fam.3	7	no	f	1977					19	19	18	4	4	1	5	1	2	1	13	3	3	1	1	3	1	1	58	1	4	5	5	3	6	4	1	5	1	5	4	4	4	5	1	89	5	16
Mor	22		m						27	19	18	3	3	3	2	2	3	2	21	3	3	3	3	3	3	3	35	3	3	2	3	1	3	3	2	3	1	1	3	2	1	3	1	74	7	15
Mor	27		m						20	19									9	1	2	1	2	1	1	1	17	1	1	1	1	1	1	1	1	1	1	1	2	1	1	1	1	33	5	6
ep.97	35	no	f	18 07 1973	yes	no	no	no	24	19									7	1	1	1	1	1	1	1	35	1	1	1	3	1	6	5	1	1	1	2	3	1	1	4	3	49	5	10
ep.94	50	yes	f	1958					36	19	19	5	1	5	3	1	3	1	21	4	4	2	1	4	3	3	33	1	3	1	3	3	1	3	1	1	1	1	4	3	1	3	3	73	8	18
fam.3	56	no	f	14 05 1975	no	no	no	yes	22	19	27	6	6	1	6	6	1	1	22	4	4	3	3	3	3	2	59	1	1	1	5	4	5	5	3	6	1	6	6	4	1	6	4	108	11	23
fam.3	64	yes	f	04 11 1972	no	no	yes	no	24	19	10	1	1	4	1	1	1	1	19	4	3	4	3	1	1	3	32	1	4	1	3	1	4	3	1	1	1	1	1	3	1	3	3	61	9	16
fam.0	73	yes	m	1969					22	19	31	5	7	1	7	1	5	5	12	2	1	3	3	1	1	1	55	1	3	1	3	3	1	1	3	5	3	6	6	5	4	5	5	98	9	15
fam.0	87	no	m	19 05 1970	no	no	no	yes	21	19	34	6	4	3	6	6	5	4	19	3	3	3	3	2	3	2	48	1	1	1	2	2	2	3	3	5	2	5	6	3	4	4	4	101	10	17
ep.97	97	no	m	21 09 1974	no	no	yes	no	24	19	23	5	5	4	2	2	2	3	33	4	5	6	5	3	5	5	62	4	7	6	3	3	6	4	2	4	1	2	3	5	3	5	4	118	14	27
fam.0	97	yes	m	1966					26	19	26	6	5	5	3	4	2	1	31	5	5	5	5	4	5	2	44	1	1	1	1	4	1	2	2	6	2	3	6	3	3	4	4	101	14	24
fam.0	98	no	m	1966					26	19	32	6	5	5	4	7	2	3	37	5	6	6	6	6	6	2	50	1	1	1	1	5	1	3	4	6	1	4	7	4	3	4	4	119	16	29
ep.96	106	no	f	1963					33	19	12	4	3	1	1	1	1	1	7	1	1	1	1	1	1	1	47	3	4	5	4	1	6	3	1	1	1	3	4	4	1	3	3	66	5	11
ep.97	112	no	f	1971					26	19	22	4	4	5	1	1	6	1	7	1	1	1	1	1	1	1	42	1	4	1	3	1	1	3	1	1	1	5	6	4	1	5	4	71	6	11
sch	117		m	13 03 1973	no	no	no	yes	37	19	32	6	4	6	4	1	6	5	22	4	4	2	4	4	2	2	41	1	3	3	2	1	1	3	3	4	3	3	4	3	3	2	2	95	10	15
sch	146		m	22 07 1992	yes	no	no	no	19	19	36	7	4	7	4	3	7	4	26	4	4	4	4	3	4	3	54	1	3	3	3	3	3	4	4	3	3	3	6	4	4	3	4	116	12	23
ep.97	147	yes	f	1952					45	19	31	6	5	5	4	2	5	4	32	5	4	5	5	3	5	5	61	2	2	2	5	4	4	4	5	5	2	3	5	3	5	5	5	124	14	26
fam.3	157	yes	f	30 07 1981	yes	no	no	no	19	19	25	6	3	6	4	1	4	1	14	1	1	1	1	3	4	3	45	3	4	1	4	3	4	1	1	1	1	3	5	3	3	4	4	84	6	13
fam.4	158	no	m	04 10 1972	no	no	yes	no	27	19	17	4	4	1	1	3	3	1	27	4	4	4	4	4	4	3	37	2	3	1	1	3	1	4	3	3	1	3	3	3	1	2	3	81	11	22
fam.4	183	no	m	13 01 1980	no	yes	no	no	19	19	19	3	3	2	1	3	4	3	31	5	5	5	4	4	4	4	58	4	4	3	4	4	5	5	5	3	1	3	4	4	1	4	4	108	13	27
fam.3	210	no	f	1984					19	19	27	5	5	6	3	3	4	1	18	3	3	2	2	2	3	3	42	1	3	1	3	4	3	2	3	1	1	3	6	3	1	4	3	87	8	17
fam.3	215	no	f	30 11 1983	no	no	yes	no	19	19	29	6	6	6	4	3	3	1	17	3	3	3	1	3	3	1	43	1	4	1	4	3	3	1	1	1	1	4	6	4	1	4	4	89	8	17
fam.4	223	no	m	06 04 1981	no	no	no	yes	19	19	24	4	6	1	3	4	3	3	21	3	3	3	3	3	3	3	50	3	1	1	3	3	1	1	4	4	5	5	5	4	3	5	2	95	8	17
fam.3	243	no	f	12 10 1985	no	no	yes	no	19	19	30	6	5	6	4	5	3	1	15	1	1	2	2	3	3	3	45	3	3	1	4	3	1	1	3	4	1	3	6	3	1	4	4	90	7	13
ep.97	247	yes	m	19 10 1954	no	no	yes	no	45	19	29	5	4	4	4	4	4	4	28	4	4	4	5	3	4	4	53	2	2	1	5	3	2	3	4	4	2	4	4	3	4	5	5	110	14	21
ep.97	268	yes	f	1947					52	19	27	4	4	4	4	4	4	3	28	4	5	4	5	3	3	4	45	2	1	1	4	4	1	1	3	4	2	3	4	4	3	4	4	100	14	20
fam.3	289	yes	f	29 09 1979	no	no	yes	no	31	19	29	6	6	5	4	1	4	3	20	3	3	4	3	3	1	3	26	1	1	1	1	2	1	3	1	1	1	2	5	3	1	1	1	75	7	16
fam.4	297	yes	m	23 08 1986	yes	no	no	no	19	19	12	2	4	1	1	1	2	1	20	3	3	5	2	2	2	3	33	3	2	1	1	3	2	3	2	1	1	3	2	3	1	3	2	65	7	19
ep.97	299	no	m	16 11 1976	no	no	yes	no	23	19	27	4	5	4	3	2	5	4	26	4	4	4	4	4	3	3	61	2	4	2	5	3	4	4	5	3	3	3	4	4	5	5	5	114	13	22
fam.4	300	no	m	20 04 1983	no	no	no	yes	22	19	10	1	3	1	1	1	2	1	16	3	3	3	2	2	1	2	21	3	1	1	1	2	1	1	1	1	1	2	2	1	1	1	1	47	6	11
fam.4	306	yes	m	07 06 1987	yes	no	no	no	20	19	11	3	3	1	1	1	1	1	16	2	3	2	2	3	2	2	27	2	2	1	1	3	1	1	2	2	1	3	2	2	1	2	1	54	6	12
ep.97	316	no	m	06 12 1968	no	yes	no	no	32	19	29	4	5	4	4	3	5	4	25	4	4	4	2	3	4	4	51	1	1	1	5	4	1	2	4	5	3	4	4	4	4	4	4	105	10	22
fam.4	320	yes	m	22 09 1989	no	no	yes	no	20	19	26	5	5	4	4	4	3	1	13	1	2	1	1	5	1	2	30	2	2	1	2	2	4	2	1	2	1	2	1	4	1	2	1	69	4	11
ep.97	404	no	m	1938					62	19	14	2	3	1	1	3	3	1	25	3	7	3	3	3	3	3	34	1	1	1	1	1	1	2	3	3	1	3	4	4	3	2	3	73	13	16
ep.97	502	yes	f	1968					35	19	32	4	6	1	6	4	5	6	24	3	3	1	1	6	5	5	63	2	2	2	5	6	1	1	1	6	6	6	6	5	5	5	4	119	8	21
ep.97	504	no	f	1984					19	19	28	7	6	4	1	1	5	4	36	4	5	6	6	6	4	5	72	5	4	1	4	4	5	5	6	7	1	4	7	4	3	6	6	136	17	27
ep.97	566	no	f	01 01 1970	no	yes	no	no	33	19	25	5	5	5	4	1	4	1	29	4	4	4	4	4	4	5	45	4	3	1	4	4	1	1	1	2	1	4	6	4	1	4	4	99	12	21
ep.97	598	yes	f	03 04 1956	no	no	no	yes	48	19	28	6	5	4	3	2	5	3	32	5	5	5	3	6	3	5	62	1	3	2	4	5	1	4	4	7	4	5	7	5	2	5	3	122	11	27
ep.97	603	no	f	1961					43	19	28	6	5	4	5	1	3	4	26	3	4	4	5	5	1	4	57	1	3	1	5	3	1	2	4	7	2	5	7	4	3	6	3	111	12	17
ep.97	609	no	m	1983					21	19	18	1	4	1	1	3	4	4	25	4	4	4	4	4	1	4	55	4	2	1	4	4	3	4	4	4	1	5	5	5	1	4	4	98	12	22
ep.97	656	no	f	26 04 1959	no	no	no	yes	45	19	19	5	3	1	3	1	3	3	26	4	4	4	3	5	2	4	55	1	2	1	3	2	2	5	5	5	2	4	7	3	4	5	4	100	11	20
ep.97	657	yes	f	07 10 1957	no	no	yes	no	47	19	28	4	6	3	3	3	5	4	41	6	7	6	7	6	4	5	66	3	4	2	4	5	4	4	3	5	1	5	6	7	2	4	7	135	21	32
ep.97	667	yes	f	03 10 1981	no	no	yes	no	23	19	26	5	6	5	4	2	3	1	18	3	4	2	4	2	1	2	39	1	4	4	1	3	4	2	2	4	1	3	2	3	1	2	2	83	10	14
ep.97	684	no	f	** 07 1975	yes	no	no	no	30	19	9	1	2	2	1	1	1	1	21	2	2	3	2	4	4	4	30	1	1	1	2	1	1	2	3	3	1	1	5	3	1	1	3	60	7	15
ep.97	685	no	f	18 05 1948	no	no	no	yes	57	19	32	6	5	4	4	5	4	4	25	2	3	3	4	5	4	4	57	2	3	1	3	5	1	2	3	6	1	5	6	5	4	5	5	114	12	21
ep.97	695	yes	f	26 06 1975	yes	no	no	no	30	19	29	5	5	6	4	3	3	3	31	4	4	5	5	4	4	5	52	1	4	1	4	4	1	3	4	2	1	4	6	4	3	5	5	112	14	24
ep.97	723	yes	f	1983					22	19	20	5	5	1	1	1	6	1	36	6	5	5	5	5	5	5	45	1	1	1	4	1	3	5	4	1	1	4	4	4	1	5	5	101	15	26
ep.97	731	no	f	1953					52	19	18	5	4	1	2	1	3	2	32	5	4	5	6	5	2	5	56	1	3	1	3	4	1	4	4	6	2	4	6	4	2	6	5	106	15	24
ep.97	744	no	m	1979					26	19	17	3	4	2	1	1	3	3	27	4	4	4	1	5	5	4	44	1	1	1	3	1	1	1	3	4	4	4	5	5	2	4	4	88	9	20
ep.97	750	no	m	1983					22	19	18	5	4	3	1	1	2	2	31	5	5	4	5	4	4	4	42	1	2	2	3	1	3	2	1	3	3	4	3	4	2	4	4	91	14	20
ep.97	752	no	m	1971					34	19	16	4	4	1	1	1	4	1	28	4	5	4	4	4	4	3	51	2	3	3	4	1	3	3	4	4	2	3	4	5	2	4	4	95	13	21
ep.97	759	no	f	03 01 1981	no	yes	no	no	24	19	25	4	6	4	2	3	4	2	31	4	5	4	5	5	4	4	41	1	1	1	1	4	1	1	3	6	1	3	6	4	1	5	2	97	12	21
ep.97	768	yes	f	15 04 1942	no	no	no	yes	63	19	28	5	5	5	4	4	4	1	30	4	4	4	5	4	4	5	40	2	3	1	3	4	1	1	1	1	1	3	6	4	1	4	4	98	13	21
ep.97	769	yes	f	31 08 1985	yes	no	no	no	20	19	27	6	4	6	3	5	2	1	19	3	3	3	3	1	3	3	39	1	3	1	3	3	1	1	1	4	1	3	6	3	1	4	3	85	9	16
ep.97	780	no	f	08 05 1983	no	no	no	yes	22	19	18	4	2	4	2	2	3	1	24	3	4	3	5	4	1	4	43	1	2	1	3	2	3	4	3	4	2	3	4	3	1	4	3	85	12	16
ep.97	784	no	f	01 07 1957	yes	no	no	no	48	19	26	4	5	3	4	3	4	3	35	5	5	6	6	5	3	5	69	2	2	1	4	5	3	4	6	6	3	5	7	5	3	6	7	130	18	28
ep.97	792	yes	m	27 12 1974	no	yes	no	no	31	19	20	4	4	3	2	2	3	2	24	4	3	3	3	4	4	3	41	2	3	2	2	3	3	2	1	4	1	3	4	4	2	3	2	85	8	20
ep.97	815	no	m	1969					36	19	17	3	3	2	3	2	2	2	23	1	3	3	4	4	4	4	36	1	1	1	1	3	1	1	4	4	1	4	4	4	1	1	4	76	11	16
ep.97	830	no	m	1977					28	19	17	3	3	2	2	2	3	2	19	1	3	3	3	3	3	3	34	1	1	1	1	2	1	2	2	3	3	3	4	4	1	1	4	70	10	15
ep.97	831	no	m	1973					32	19	18	3	3	2	3	2	3	2	23	1	3	3	4	4	4	4	35	1	1	1	1	3	1	1	4	3	1	4	4	4	1	1	4	76	11	16
ep.97	838	no	m	1940					65	19	18	3	3	2	2	2	3	3	21	1	3	4	4	3	3	3	33	1	1	1	1	2	1	1	2	3	3	4	3	4	1	1	4	72	11	15
ep.97	897	yes	f	27 11 1982	no	no	yes	no	23	19	32	6	4	5	4	5	5	3	27	3	4	4	4	4	4	4	48	1	4	1	3	3	3	4	2	3	1	5	6	4	2	3	3	107	11	22
ep.97	918	no	f	23 02 1974	no	yes	no	no	32	19	16	4	3	1	2	1	4	1	21	4	4	3	3	1	3	3	41	1	2	4	3	3	4	4	1	1	1	3	4	3	1	3	3	78	10	20
ep.97	947		f	11 03 1986	no	no	no	yes	20	19	22	5	5	4	2	2	2	2	34	6	6	6	4	4	4	4	49	2	2	2	2	4	2	3	5	2	2	2	5	5	2	3	6	105	16	28
ep.97	1020		f	1965					42	19	23	4	4	4	3	3	3	2	27	4	4	4	4	4	3	4	45	4	4	2	4	2	1	3	1	4	1	4	4	4	2	3	2	95	10	20
ep.97	1029		f	1972					34	19	24	5	4	3	4	1	4	3	28	4	4	4	4	4	4	4	46	1	4	1	4	4	1	3	2	1	1	3	6	4	3	4	4	98	12	23
ep.97	1068	yes	f	22 08 1987	yes	no	no	no	20	19	27	6	5	6	3	2	4	1	27	4	4	4	4	4	3	4	29	1	1	1	1	3	1	3	2	1	1	2	5	3	1	1	2	83	10	20
ep.97	1077		f	** 09 1954	no	no	yes	no	53	19	21	5	5	4	1	2	3	1	33	3	4	4	5	6	5	6	43	2	2	1	2	1	2	3	1	5	1	4	5	4	1	3	6	97	15	20
ep.97	1098	no	m	22 12 1987	no	yes	no	no	19	19	19	3	4	3	1	3	3	2	18	3	2	2	3	3	2	3	24	1	1	1	2	2	1	2	1	2	1	2	2	2	1	1	2	61	7	13
ep.97	1099	yes	m	25 07 1984	yes	no	no	no	23	19	16	3	2	3	3	1	3	1	13	2	2	2	1	2	2	2	23	2	2	1	2	1	2	1	1	2	1	2	1	1	1	2	1	52	4	9
ep.97	1100	no	m	06 09 1986	no	no	yes	no	21	19	24	5	3	4	3	1	5	3	18	3	3	2	2	3	2	3	31	3	2	1	2	2	1	2	3	2	1	1	3	2	2	2	2	73	7	13
ep.97	1117		f	03 07 1970	yes	no	no	no	37	19	24	6	5	4	2	1	3	3	16	3	2	2	3	2	2	2	26	3	2	1	1	2	2	1	1	1	1	2	2	2	1	2	2	66	7	12
ep.97	1151	no	f	13 02 1977	no	yes	no	no	30	19	30	5	5	6	4	1	5	4	22	4	3	4	3	3	3	2	31	1	1	1	1	3	1	3	1	1	1	3	4	3	1	3	3	83	9	20
ep.97	1158		m	08 06 1981	no	no	no	yes	26	19	15	4	4	2	1	1	2	1	17	3	3	4	3	1	1	2	27	2	2	1	1	2	1	2	1	1	1	3	3	2	1	2	2	59	8	14
ep.97	1159	no	m	15 09 1988	no	no	yes	no	19	19	21	4	3	1	4	4	3	2	15	3	2	3	2	2	2	1	28	1	2	1	2	2	1	2	2	3	1	3	2	2	1	2	1	64	5	14
ep.97	1161		m	29 02 1988	no	yes	no	no	19	19	19	4	4	3	2	3	2	1	16	2	3	2	2	3	2	2	25	1	1	1	2	2	1	2	1	2	1	3	2	2	1	1	2	60	7	12
ep.97	1162	no	f	26 08 1982	yes	no	no	no	27	19									19	1	1	3	1	4	5	4	21	1	1	1	1	3	1	1	1	1	1	1	4	1	1	1	1	47	3	14
ep.97	1209	no	m	16 04 1989	no	no	no	yes	20	19	23	3	3	4	3	3	4	3	16	3	3	1	1	2	3	3	26	2	2	2	1	2	1	1	2	3	1	2	1	1	1	2	2	65	6	11
ep.97	1223	yes	f	14 10 1977	no	no	yes	no	30	19	19	5	4	1	4	1	3	1	24	4	3	4	3	3	3	4	19	1	1	1	1	1	1	1	1	1	1	1	4	1	1	1	1	62	7	14
ep.97	1239	no	m	01 08 1987	yes	no	no	no	21	19	24	4	3	2	4	3	4	4	16	3	3	2	2	3	1	2	31	1	2	2	3	3	1	1	2	2	1	3	2	2	2	2	2	71	7	12
ep.97	1245	no	m	18 09 1987	no	no	yes	no	19	19	20	3	4	5	2	1	3	2	21	3	4	3	3	3	2	3	34	1	2	1	2	2	2	3	3	3	1	2	3	2	1	3	3	75	10	15
ep.97	1250		f	29 07 1979	yes	no	no	no	31	19	39	6	6	6	5	3	6	7	46	7	7	7	7	6	6	6	40	1	1	1	1	5	1	3	3	5	1	1	5	5	1	3	3	125	17	33
ep.97	1254	no	f	24 07 1969	yes	no	no	no	39	19	33	7	4	4	1	5	6	6	17	2	3	3	2	3	1	3	32	2	2	1	2	1	1	1	2	3	1	3	3	3	2	3	2	82	7	11
ep.97	1275		f	25 09 1947	no	no	yes	no	62	19	37	7	7	2	7	2	5	7	36	6	6	5	5	6	2	6	45	2	3	1	3	2	1	1	3	3	1	4	5	4	3	3	6	118	17	20
ep.97	1289		f	05 02 1982	no	yes	no	no	26	19	26	6	3	4	4	1	5	3	20	4	4	3	3	2	2	2	30	2	2	2	1	1	2	1	2	2	1	3	3	2	1	2	3	76	10	13
ep.97	1315	no	f	13 05 1989	no	no	no	yes	20	19	31	6	5	6	4	4	3	3	10	2	2	2	1	1	1	1	18	1	1	1	1	1	1	1	1	1	1	1	3	1	1	1	1	59	4	8
ep.97	1361		f	20 10 1974	no	no	yes	no	34	19	15	3	4	3	1	1	2	1	22	3	3	3	3	3	3	4	34	1	1	1	2	3	1	3	2	1	1	2	6	3	1	3	3	71	9	18
ep.97	1391	no	m	06 07 1989	yes	no	no	no	19	19	23	5	5	4	2	2	3	2	22	4	4	4	2	3	2	3	31	1	2	1	2	3	2	2	2	3	1	2	3	2	1	2	2	76	8	17
ep.97	1430	yes	f	22 12 1983	no	yes	no	no	25	19	24	5	4	5	4	1	4	1	24	4	3	3	3	4	3	4	33	1	2	1	2	1	1	3	1	1	1	3	6	3	1	3	3	81	9	17
ep.97	1433		f	1985					24	19	24	6	6	2	4	1	4	1	17	3	3	2	1	3	3	2	30	3	2	2	1	1	2	1	1	2	1	2	4	3	1	2	2	71	6	13
ep.97	1550	no	f	06 12 1975	no	yes	no	no	34	19	23	6	4	4	3	1	4	1	13	2	2	2	1	2	1	3	19	1	1	1	1	1	1	1	1	1	1	1	4	1	1	1	1	55	4	8
ep.97	1556	yes	m	21 02 1988	no	yes	no	no	21	19	11	2	3	1	1	1	2	1	22	3	4	3	3	3	3	3	44	4	4	3	3	4	4	3	2	1	1	3	3	3	1	3	2	77	9	19
ep.97	1564	yes	m	08 09 1990	yes	no	no	no	19	19	16	3	4	4	1	1	2	1	30	5	5	4	4	4	4	4	42	2	2	3	2	4	3	4	2	1	1	2	6	4	1	3	2	88	11	25
ep.97	1568	yes	f	26 04 1950	no	no	no	yes	50	19	25	7	7	7	1	1	1	1	39	5	6	6	6	6	4	6	61	5	2	1	2	3	2	3	1	5	1	4	7	5	6	7	7	125	19	26
ep.97	1580	no	f	18 04 1990	no	no	no	yes	19	19	44	7	7	2	7	7	7	7	7	1	1	1	1	1	1	1	16	1	1	1	1	1	1	1	1	1	1	1	1	1	1	1	1	30	3	6
ep.97	1601		m	27 11 1965	no	no	yes	no	45	19	20	1	4	1	5	1	4	4	33	5	5	5	5	5	3	5	42	1	2	1	2	2	1	2	2	2	1	5	5	3	3	4	6	95	16	20
ep.97	1660		f	06 08 1982	yes	no	no	no	28	19	30	5	5	7	1	6	3	3	16	3	3	1	2	3	2	2	25	1	1	1	2	2	1	1	1	1	1	3	3	3	1	1	2	71	7	12
ep.97	1676	yes	f	21 09 1971	no	no	yes	no	40	19	24	5	5	5	3	1	4	1	25	4	4	4	3	3	3	4	29	3	2	1	2	2	1	3	1	1	1	2	5	2	1	1	1	78	8	18
ep.97	1687		f	15 11 1986	no	no	yes	no	23	19	26	4	5	3	5	2	4	3	16	3	3	2	2	3	1	2	39	3	3	3	1	4	1	1	3	3	1	2	4	4	1	2	3	81	8	15
ep.97	1745	no	m	31 05 1954	no	no	no	yes	56	19	23	6	6	4	2	1	2	2	31	5	5	5	5	3	4	4	29	1	1	1	1	1	1	1	2	2	1	3	4	3	1	2	4	83	14	19
ep.97	1760		m	1989					20	19	20	3	4	3	2	2	3	3	23	3	3	3	4	3	4	3	48	4	3	3	3	3	3	4	3	2	2	4	3	3	2	3	3	91	10	20
ep.97	1784		m	01 12 1990	no	yes	no	no	20	19	34	7	7	7	4	1	5	3	15	3	3	2	2	2	1	2	23	1	1	1	1	1	1	1	1	2	1	3	2	2	1	2	2	72	7	10
ep.97	1797	no	m	19 07 1988	yes	no	no	no	22	19	21	4	4	3	2	2	4	2	23	4	3	3	4	3	3	3	47	3	3	2	3	3	4	3	2	3	1	4	4	3	2	3	4	91	11	19
ep.97	1799		m	30 08 1991	yes	no	no	no	19	19	22	4	3	3	3	4	3	2	17	3	2	3	3	2	2	2	42	2	3	2	3	4	2	3	2	3	1	3	4	3	2	3	2	81	7	18
ep.97	1844	no	f	18 10 1991	no	no	yes	no	19	19	31	7	7	6	2	2	6	1	7	1	1	1	1	1	1	1	18	1	1	1	1	1	1	1	1	1	1	2	2	1	1	1	1	56	3	6
ep.97	1850	yes	f	27 09 1976	no	no	yes	no	34	19	22	3	4	2	3	4	3	3	15	2	2	2	1	3	3	2	26	1	2	1	1	2	1	1	2	1	1	3	3	3	1	1	2	63	5	13
ep.97	1962		f	09 01 1966	no	yes	no	no	45	19	36	7	7	7	7	1	6	1	20	3	3	1	1	4	4	4	26	3	2	1	1	1	1	1	1	1	1	3	4	3	1	1	1	82	5	13
ep.97	1986		m	14 03 1986	no	no	no	yes	25	19	11	1	3	1	1	1	3	1	24	4	3	3	3	4	4	3	48	2	5	2	2	2	7	5	3	1	1	4	2	3	2	4	3	83	9	21
ep.97	1996	no	f	05 02 1982	no	yes	no	no	29	19	28	5	5	5	4	1	5	3	14	3	2	2	2	2	1	2	22	1	1	1	1	2	1	1	1	1	2	2	2	1	2	1	2	64	6	10
ep.97	2001		f	17 09 1991	no	no	yes	no	21	19	18	4	3	5	1	1	3	1	25	4	4	4	4	3	3	3	23	1	2	1	2	2	2	1	1	1	1	1	2	2	1	1	2	66	10	16
ep.97	2012		m	22 08 1989	yes	no	no	no	22	19	24	5	3	2	3	7	2	2	19	2	3	2	3	3	3	3	34	1	1	1	1	1	1	1	3	4	1	3	6	2	2	4	2	77	8	11
ep.97	2014		m	18 11 1984	no	no	yes	no	32	19	32	3	5	6	6	1	6	5	41	6	6	5	6	6	6	6	19	1	1	1	1	1	1	1	1	1	1	1	2	2	1	1	2	67	14	21
ep.97	2067		f	03 11 1992	no	no	yes	no	19	19	33	7	7	7	6	1	4	1	16	3	2	2	2	3	3	1	21	2	1	1	1	1	1	1	1	1	1	3	2	2	1	1	1	70	5	12
ep.97	2133		f	18 02 1961	no	yes	no	no	51	19	33	6	6	6	5	2	4	4	31	5	4	5	5	5	2	5	31	1	1	1	2	1	1	1	2	3	1	3	3	3	1	3	4	95	13	17
ep.97	2143		f	21 09 1968	no	no	yes	no	44	19	25	5	4	4	3	2	4	3	27	5	4	3	5	3	4	3	47	3	2	2	2	3	2	5	2	4	2	3	3	4	2	3	5	99	14	24
ep.97	2317	no	f	18 03 1973	no	no	no	yes	40	19	32	4	6	3	6	1	6	6	35	5	4	6	6	5	3	6	36	1	2	1	2	1	1	1	2	2	1	4	4	4	2	3	5	103	15	20
ep.97	2324		f	09 12 1963	no	yes	no	no	50	19	34	6	6	6	6	1	6	3	32	5	4	4	6	5	2	6	31	1	1	1	1	1	1	1	2	3	1	3	4	3	1	3	4	97	14	16
ep.97	2406	yes	m	29 12 1985	no	yes	no	no	27	19	38	5	6	6	6	5	4	6	31	4	4	5	4	5	3	6	35	2	2	1	3	3	1	2	3	3	1	2	3	3	1	2	3	104	11	20
ep.97	2422		f	03 01 1982	no	yes	no	no	31	19	38	6	6	6	5	5	6	4	29	5	4	4	5	5	3	3	53	4	3	2	3	5	2	2	3	5	1	3	5	5	1	4	5	120	14	24
ep.97	2484	yes	m	09 10 1983	no	no	yes	no	30	19	30	7	4	4	3	4	5	3	30	6	5	3	4	3	4	5	44	2	3	2	3	3	3	2	2	5	2	2	4	3	2	3	3	104	12	21
ep.97	2490		m	23 01 1995	no	yes	no	no	22	19	30	6	5	5	1	1	6	6	35	5	5	5	5	5	5	5	19	1	1	1	1	1	1	1	1	1	1	2	2	1	1	1	2	65	12	18
ep.97	2629		f	1970					43	19	14	2	3	1	1	1	3	3	20	4	3	2	2	3	3	3	40	4	3	2	3	1	4	2	3	1	1	3	4	3	1	3	2	74	7	15
ep.97	2638		m	20 09 1993	no	no	yes	no	20	19	26	5	6	5	4	1	3	2	20	3	3	3	3	3	2	3	37	2	2	2	2	2	2	2	2	3	1	3	3	3	2	3	3	71	9	15
ep.97	2674		m	1988					25	19	19	5	3	4	2	1	3	1	12	2	2	2	1	2	2	1	19	1	2	1	1	1	2	1	1	1	1	1	1	2	1	1	1	52	4	10
ep.97	2690	yes	m	22 04 1992	no	no	no	yes	22	19	30	6	5	6	4	1	4	4	15	2	3	2	2	3	1	2	21	2	2	1	1	1	1	1	1	1	1	1	1	2	1	1	3	47	8	9
ep.97	2694		m	27 09 1990	no	no	yes	no	24	19	16	3	3	1	3	2	3	1	15	2	3	2	1	3	2	2	27	1	2	1	2	1	2	2	1	2	1	2	2	2	2	3	1	51	5	11
ep.97	2695	no	m	1989					25	19	32	6	5	5	4	6	5	1	23	4	3	4	4	2	3	3	33	1	1	1	2	3	1	1	1	4	1	4	4	4	3	1	1	67	8	19
ep.97	2723		m	23 12 1996	no	yes	no	no	24	19	19	3	3	4	4	1	3	1	18	3	3	2	3	2	3	2	27	2	2	2	2	2	1	2	1	2	1	1	2	2	1	2	2	54	8	14
ep.97	2761		m	10 09 1993	no	no	yes	no	22	19	20	3	4	5	3	1	3	1	17	2	3	3	2	2	3	2	32	1	2	2	2	2	2	2	2	3	1	2	3	2	1	2	3	64	8	14
ep.97	2764	yes	m	1979					35	19	36	6	5	6	5	3	6	5	31	5	4	4	4	4	5	5	40	2	3	2	3	3	2	3	2	3	3	2	3	2	3	2	2	86	10	22
ep.97	2838		f	27 09 1993	no	no	yes	no	21	19	40	7	7	7	1	6	6	6	23	4	3	3	1	4	4	4	28	2	1	1	1	1	1	2	1	4	1	3	3	2	1	2	2	91	6	16
ep.97	2890	yes	f	08 10 1995	yes	no	no	no	20	19	28	7	7	1	4	1	7	1	13	1	1	1	1	7	1	1	16	1	1	1	1	1	1	1	1	1	1	1	1	1	1	1	1	36	3	6
ep.97	2919		m	1996					19	19	11	1	2	2	1	1	3	1	8	1	2	1	1	1	1	1	18	1	1	1	2	1	1	1	1	1	2	1	1	1	1	1	1	34	4	6
ep.97	2948		m	21 02 1986	no	yes	no	no	29	19	40	6	6	6	6	5	5	6	10	2	1	1	1	2	1	2	27	1	1	1	2	4	1	1	2	2	1	2	2	2	2	2	1	52	3	11
ep.97	3016		m	1971					44	19									16	3	4	1	2	2	0	4	30	1	1	1	2	3	1	1	1	4	1	3	4	4	1	1	1	60	7	12
ep.97	3030		m	1971					44	19									23	4	3	3	4	3	3	3	34	1	1	1	2	1	3	3	1	2	1	4	3	4	2	3	2	68	9	18
ep.97	3064		f	15 06 1996	yes	no	no	no	20	19	39	6	6	4	5	6	6	6	19	3	3	2	2	4	2	3	37	1	2	2	3	5	2	1	3	3	1	2	3	2	2	2	3	74	8	15
ep.97	3124		f	21 02 1980	no	yes	no	no	36	19	34	6	6	5	5	1	7	4	43	4	4	7	7	7	7	7	49	1	2	2	3	2	2	4	2	3	1	4	6	6	1	6	4	118	15	30
ep.97	3205		f	07 09 1979	no	no	yes	no	38	19	30	6	6		7	5	4	2	21	4	5	2	3	5	1	1	48	1	3	2	6	6	1	1	1	5	1	3	6	6	1	3	2	81	10	20
ep.97	3387	yes	f	07 04 1985	no	no	no	yes	33	19	16	3	3	1	1	1	4	3	13	3	3	2	1	1	1	2	30	2	2	2	2	1	2	2	2	1	2	2	2	2	2	2	2	56	6	11
ep.97	3394	no	m	27 04 1959	no	no	no	yes	58	19									33	5	5	6	5	4	4	4	34	1	2	1	2	2	1	1	1	5	1	1	5	4	2	4	1	78	11	22
ep.97	3427	no	m	21 05 1972	no	no	no	yes	46	19									18	3	3	3	4	2	1	2	39	3	3	1	3	1	3	3	2	3	3	2	3	3	2	2	2	52	9	14
ep.97	3431	yes	f	06 09 1982	no	no	yes	no	36	19	28	5	5	3	2	2	7	4	29	4	4	4	5	4	4	4	60	2	4	1	4	2	4	5	4	4	4	4	4	4	4	5	5	112	14	23
ep.97	3448	no	f	10 07 1981	yes	no	no	no	36	19									16	2	3	2	3	2	2	2	32	3	3	1	3	1	3	1	1	1	1	1	2	3	2	4	2	55	8	11
ep.97	3565	no	m	09 09 1996	no	no	yes	no	22	19									18	3	3	3	4	2	1	2	42	3	3	3	1	4	4	3	2	3	3	1	3	3	2	2	2	81	9	17
ep.97	3729	no	m	05 05 1988	no	no	no	yes	31	19	32	6	5	6	4	3	5	3	27	5	5	4	3	4	3	3	33	1	2	1	3	2	1	1	2	2	1	2	4	5	2	2	2	78	10	20
ep.97	3981	no	f	08 10 1995	yes	no	no	no	23	19									18	3	3	4	3	2	1	2	48	3	3	3	3	3	3	3	3	4	3	3	3	3	2	3	3	81	9	17
ep.97	4018	no	m	19 08 1983	yes	no	no	no	35	19									17	3	3	3	3	2	1	2	39	3	3	3	1	3	3	3	3	3	1	1	3	3	2	2	2	67	8	16
ep.97	4120	yes	m	15 10 1989	no	no	yes	no	29	19									14	2	3	2	3	2	1	1	34	3	3	1	3	1	3	1	1	1	1	1	2	3	4	4	2	55	8	10
ep.97	4157	no	f	14 12 1978	no	yes	no	no	40	19	24	5	5	2	3	3	4	2	20	2	2	2	3	4	3	4	26	2	1	3	2	2	2	3	2	3	2	2	3	2	2	2	3	60	8	14
ep.97	4283	no	m	19 12 1988	no	yes	no	no	30	19	34	6	6	6	2	4	4	3	25	5	5	3	3	4	2	3	33	1	1	1	2	1	1	1	1	4	1	1	5	5	4	2	2	82	10	17
ep.97	4288	no	m	19 05 1973	no	no	no	yes	46	19	34	7	5	7	4	1	5	5	22	3	3	3	3	3	4	3	27	4	3	1	1	2	1	2	1	1	1	2	2	3	1	1	1	63	7	17
ep.97	4296	yes	m	30 08 1987	yes	no	no	no	32	19	18	2	4	1	1	3	4	3	22	5	3	3	3	3	2	3	31	3	2	2	2	2	1	2	2	2	2	2	1	2	1	3	2	63	8	16
ep.97	4335	yes	m	07 02 1977	no	yes	no	no	42	19	22	4	6	3	3	1	3	2	31	6	6	4	4	3	3	5	42	3	2	2	2	4	2	4	1	2	1	3	3	5	1	4	3	83	13	26
Mor	8		m						23	20									11	1	1	1	1	3	2	2	27	2	3	3	3	1	3	1	1	1	1	1	1	3	1	1	1	45	3	9
fam.4	16	no	m	23 06 1974	yes	no	no	no	23	20	20	4	3	2	2	2	4	3	25	4	3	4	4	4	3	3	46	4	1	5	5	4	4	2	1	2	1	3	4	1	2	4	3	91	10	18
Mor	28		m						23	20	11	3	1	1	1	2	2	1	16	3	3	1	4	3	1	1	31	1	1	1	1	1	1	3	1	1	1	2	3	4	2	4	4	58	11	13
ep.97	53	no	m	06 11 1974	no	no	yes	no	22	20	17	4	2	4	1	1	3	2	26	5	4	4	4	3	4	2	32	2	2	1	1	3	3	2	3	2	1	1	4	1	1	3	2	75	10	19
ep.97	60	no	m	1975					22	20	21	4	3	2	5	4	1	2	15	2	2	1	2	3	2	3	44	1	2	3	3	4	2	1	2	5	1	3	5	3	3	4	2	80	6	13
ep.97	61	yes	m		yes	no			21	20	23	5	3	4	2	3	4	2	17	3	2	2	3	3	2	2	38	2	1	1	2	3	1	1	2	5	1	3	4	3	2	4	3	78	8	14
fam.0	63	no	m	1972					25	20	28	6	4	5	3	1	6	3	21	4	3	4	3	2	3	2	50	1	3	3	3	3	3	4	3	5	1	3	4	2	4	4	4	99	10	20
fam.3	65	yes	f	1974					25	20	9	1	3	1	1	1	1	1	21	3	3	3	3	3	3	3	24	1	1	1	1	3	1	3	1	1	1	1	1	3	1	1	3	54	9	18
fam.3	102	no	f	1970					28	20	25	5	4	4	4	1	4	3	23	4	4	5	4	4	1	1	59	1	4	4	4	4	5	4	3	4	1	4	5	4	3	5	4	107	12	22
ep.94	103	yes	m	11 12 1972	no	yes	no	no	21	20	23	4	4	5	1	1	4	4	31	5	5	5	4	4	4	4	53	4	3	3	4	4	5	4	2	5	1	1	4	4	4	4	1	107	10	26
fam.3	108	no	f	1977					21	20									16	3	3	4	3	1	1	1	45	4	4	4	4	3	5	4	1	1	1	4	1	3	1	3	2	68	8	18
ep.97	110	yes	m	15 09 1977	no	no	yes	no	20	20	21	4	4	1	2	2	4	4	19	2	3	3	2	3	3	3	48	2	2	3	3	4	2	2	3	4	2	3	4	4	3	4	3	88	8	18
ep.96	111	no	f	1969					27	20	12	4	3	1	1	1	1	1	13	3	1	3	1	1	3	1	38	1	3	4	1	1	5	3	1	1	1	3	4	3	1	3	3	63	5	16
ep.97	129	no	f	27 09 1971	no	no	yes	no	26	20	25	4	3	5	4	5	3	1	12	3	3	2	1	1	1	1	28	1	3	1	2	1	1	1	1	1	1	3	4	3	1	3	1	65	5	11
ep.97	141	no	m	1952					44	20	29	5	5	3	5	4	5	2	30	5	5	5	3	2	5	5	57	2	2	1	5	5	1	1	4	6	2	5	6	4	2	5	6	116	14	25
sch	142		m	04 04 1988	no	no	no	yes	23	20	31	7	4	6	4	1	6	3	24	4	4	4	4	4	2	2	50	3	3	3	3	3	4	3	3	2	3	3	4	2	3	4	4	105	12	18
fam.3	143	yes	f	1949					50	20	9	1	1	1	1	1	3	1	20	3	3	3	3	1	3	4	35	1	1	1	4	3	1	1	3	1	1	3	7	1	3	1	3	64	9	14
fam.3	144	no	f	1980					20	20	34	6	6	5	4	1	6	6	22	5	5	4	4	2	1	1	64	1	1	1	6	1	1	5	6	6	5	6	6	5	4	6	4	120	13	21
fam.3	149	yes	f	24 01 1980	no	yes	no	no	20	20	23	5	5	1	3	1	5	3	17	4	3	3	3	2	1	1	48	1	1	1	5	4	1	1	5	5	1	5	6	3	1	5	3	88	9	16
fam.4	149	yes	m	20 04 1975	no	no	no	yes	24	20	24	4	4	5	2	2	3	4	31	4	5	6	5	3	4	4	66	2	3	1	5	4	2	5	6	6	4	4	5	5	3	6	5	121	15	28
ep.94	151	no	m	20 03 1961	no	no	no	yes	25	20	28	3	3	3	5	4	5	5	28	4	4	4	4	4	4	4	49	3	3	2	4	4	2	2	2	4	1	3	3	5	3	4	4	105	12	23
fam.3	166	no	f	18 07 1980	yes	no	no	no	20	20	27	6	6	1	1	1	6	6	19	4	4	5	3	1	1	1	61	1	4	1	5	3	4	4	5	3	1	5	6	3	6	6	4	107	11	20
fam.3	170	yes	f	1941					60	20									13	3	1	3	1	1	1	3	16	1	1	1	1	1	1	1	1	1	1	1	1	1	1	1	1	36	3	10
fam.3	176	no	f	1976					24	20	26	6	4	5	4	5	1	1	22	3	3	3	3	3	4	3	39	1	3	1	3	3	1	1	1	1	1	4	5	4	3	4	3	87	9	18
fam.3	183	no	f	31 05 1979	no	no	no	yes	22	20	23	4	4	4	1	1	5	4	22	3	4	3	4	3	3	2	57	4	4	1	5	3	4	2	5	4	1	5	5	3	3	5	3	102	11	17
ep.97	193	no	f	1945					53	20	32	5	5	4	4	4	5	5	31	5	4	4	4	4	5	5	64	2	3	1	5	5	1	4	5	5	4	5	5	4	5	5	5	127	13	27
fam.4	193	no	m	12 01 1978	no	yes	no	no	22	20	20	4	3	1	4	2	3	3	25	3	3	4	3	4	4	4	56	5	4	4	4	3	4	1	4	3	3	4	4	3	2	4	4	101	10	18
ep.97	221	no	f	29 01 1968	no	yes	no	no	33	20	32	4	5	5	4	4	5	5	28	5	3	4	3	4	6	3	54	1	3	1	6	4	1	1	5	4	2	4	7	4	4	3	4	114	10	24
ep.97	239	no	m	28 02 1959	no	yes	no	no	40	20	20	4	4	1	1	1	5	4	27	4	4	5	4	2	4	4	55	3	2	2	5	1	5	3	4	4	2	4	4	3	3	5	5	102	13	20
fam.4	253	no	m	17 09 1982	no	no	yes	no	20	20	19	5	2	4	3	1	3	1	15	2	1	3	2	3	2	2	39	3	3	1	3	1	2	6	1	1	3	2	3	1	1	4	4	73	7	15
fam.3	260		f	1988					20	20	19	4	4	4	1	2	3	1	10	3	1	2	1	1	1	1	19	1	1	1	1	2	1	1	1	1	1	1	3	1	1	1	1	48	3	10
ep.97	265	no	f	1972					27	20	27	4	4	5	4	5	4	1	27	4	4	4	4	5	5	1	46	1	4	1	5	4	1	1	3	4	1	4	5	3	1	4	4	100	12	21
fam.4	269	yes	m	24 04 1984	no	no	no	yes	20	20	17	3	4	2	2	1	3	2	20	3	3	2	3	3	3	3	34	3	2	2	2	3	2	3	2	2	1	3	2	3	1	2	1	71	7	17
fam.4	281	yes	m	16 01 1985	no	yes	no	no	20	20	15	3	3	2	1	1	3	2	21	3	4	3	3	2	3	3	34	2	2	1	2	3	2	3	1	2	1	3	4	3	1	2	2	70	9	18
fam.4	285	yes	m	10 02 1985	no	yes	no	no	20	20	13	3	3	1	1	1	3	1	20	3	3	3	2	3	3	3	30	2	2	1	1	3	1	3	1	2	1	3	3	3	1	2	1	63	6	18
ep.97	290	yes	f	1940					56	20	29	7	7	6	2	1	3	3	31	4	4	5	4	4	5	5	47	1	1	1	3	4	1	1	5	4	1	4	4	4	4	5	4	107	12	23
ep.97	293	no	f	19 06 1978	yes	no	no	no	21	20	24	5	4	1	3	3	4	4	25	4	3	4	3	3	4	4	50	3	2	2	4	3	2	2	4	4	3	3	3	3	4	4	4	99	10	20
fam.4	308	yes	m	28 10 1986	no	no	yes	no	20	20	9	2	2	1	1	1	1	1	17	3	2	2	2	3	3	2	23	2	1	1	1	1	1	2	1	1	1	3	2	2	1	2	1	49	5	13
fam.4	314	no	m	14 09 1988	no	no	yes	no	21	20	30	6	4	1	4	5	5	5	17	2	2	1	2	3	3	4	47	1	3	1	3	2	3	2	2	2	4	4	3	4	5	6	2	94	6	14
ep.97	330	no	m	1960					39	20	29	4	5	4	4	4	4	4	29	4	4	5	4	4	4	4	57	2	2	2	3	3	3	4	4	5	3	4	4	4	5	4	5	115	13	24
ep.97	356	no	m	21 07 1974	yes	no	no	no	26	20	29	4	4	2	6	1	6	6	9	1	1	1	1	2	1	2	72	4	4	5	5	2	5	1	6	2	4	5	7	5	5	6	6	110	8	11
ep.97	376	yes	f	09 11 1964	no	no	yes	no	37	20	15	2	3	1	2	1	3	3	28	4	4	3	5	4	3	5	42	2	3	2	3	3	4	1	2	2	1	4	4	5	1	2	3	85	12	19
ep.97	396	yes	m	1961					39	20	33	7	6	5	4	4	4	3	30	5	4	4	4	3	5	5	59	3	3	3	3	4	1	3	3	5	3	4	6	5	3	6	4	122	12	26
ep.97	400	yes	f	01 03 1942	no	no	no	yes	48	20	38	7	7	7	7	1	6	3	42	6	6	6	6	6	6	6	53	2	2	1	1	4	1	4	4	4	3	4	6	4	4	5	4	133	16	30
ep.97	409	yes	f	1952					49	20	14	3	3	2	2	1	2	1	26	5	3	3	4	4	3	4	47	6	3	1	2	4	3	3	3	2	1	3	5	4	1	3	3	87	10	22
ep.97	453	yes	f	26 08 1953	yes	no	no	no	49	20	20	4	4	3	3	1	4	1	29	4	4	5	5	4	4	3	65	5	5	5	4	3	5	5	3	3	2	4	4	5	4	4	4	114	13	26
ep.97	458	yes	f	1948					54	20	27	6	5	6	4	1	4	1	31	5	5	4	4	4	5	4	47	1	4	1	4	4	1	1	3	1	3	4	6	5	1	4	4	105	13	24
ep.97	468	no	f	27 05 1968	no	no	no	yes	34	20	17	4	4	1	3	3	1	1	7	1	1	1	1	1	1	1	32	1	3	1	3	3	1	1	1	1	1	4	6	3	1	1	1	56	3	10
ep.97	493	no	m	10 06 1978	yes	no	no	no	24	20	10	2	3	1	1	1	1	1	15	3	2	2	2	3	1	2	25	3	1	1	1	1	1	2	1	1	1	2	2	2	1	2	3	50	7	11
ep.97	508	yes	f	1982					21	20	29	5	5	5	4	2	4	4	35	4	5	5	4	6	5	6	63	3	5	1	4	5	2	5	4	5	2	3	5	5	4	5	5	127	14	29
ep.97	514	yes	f	1937					63	20	25	4	6	4	4	1	3	3	29	4	4	4	4	5	4	4	56	1	5	1	3	5	1	3	5	4	3	5	6	4	2	4	4	110	12	24
ep.97	541	no	m	1979					24	20	31	3	5	4	5	4	5	5	34	4	5	6	6	5	4	4	51	2	1	1	4	4	1	4	5	3	1	4	5	4	5	3	4	116	15	26
ep.97	542	no	m	1975					28	20	18	3	4	2	2	2	3	2	26	5	3	4	2	4	4	4	49	2	2	2	2	4	2	2	2	4	5	4	4	5	3	4	2	93	7	24
ep.97	573	no	f	19 11 1980	no	no	yes	no	23	20	29	5	5	5	3	2	6	3	35	5	5	5	6	6	4	4	60	2	3	1	4	3	2	5	3	6	1	5	6	5	3	6	5	124	16	27
ep.97	583	yes	f	07 06 1974	yes	no	no	no	29	20	25	5	5	2	4	4	3	2	21	3	3	3	3	3	3	3	46	1	4	1	4	3	1	1	3	3	1	4	6	4	2	4	4	92	10	17
ep.97	612	no	m	1980					24	20	12	3	4	1	1	1	1	1	26	4	5	4	4	4	1	4	47	5	1	1	4	1	3	3	1	4	1	4	5	4	1	5	4	85	13	17
ep.97	617	yes	f	10 02 1945	no	yes	no	no	59	20	41	7	7	5	5	7	5	5	30	5	3	4	5	6	4	3	55	1	3	1	4	5	1	4	4	5	1	3	4	4	4	6	5	126	13	26
ep.97	644	yes	f	10 04 1983	no	no	no	yes	21	20	25	3	4	2	5	5	3	3	27	6	6	3	3	5	1	3	53	3	3	1	3	5	3	2	4	5	1	4	6	5	5	2	1	105	10	22
ep.97	725	no	f	02 10 1985	no	no	yes	no	20	20	14	2	4	1	1	2	3	1	19	3	2	3	1	3	3	4	40	2	3	3	4	5	2	1	2	3	1	2	5	3	1	2	1	73	4	18
ep.97	748	no	m	1966					39	20	9	1	3	1	1	1	1	1	27	4	4	4	4	4	3	4	36	2	1	1	1	1	3	2	1	3	3	3	4	4	1	2	4	72	12	18
ep.97	754	no	m	1957					48	20	11	1	3	1	1	1	3	1	19	4	1	1	1	4	3	5	46	6	6	3	4	2	3	1	1	1	1	3	3	4	1	4	3	76	5	15
ep.97	756	yes	f	20 04 1982	no	no	no	yes	23	20	20	5	5	3	2	1	3	1	21	2	2	3	3	4	3	4	37	1	1	1	2	3	3	3	3	4	1	2	3	3	1	4	2	78	7	17
ep.97	775	yes	m	30 11 1970	no	no	yes	no	35	20	14	3	3	2	2	1	2	1	19	3	3	2	3	3	2	3	34	2	2	3	2	3	2	3	1	1	1	3	3	3	1	2	2	67	8	16
ep.97	798	no	m	1983					22	20	9	1	3	1	1	1	1	1	25	4	4	3	4	4	3	3	37	2	2	1	1	2	2	2	2	4	2	3	2	4	2	2	4	71	12	18
ep.97	799	no	m	1977					28	20	17	3	2	2	2	2	3	3	25	4	4	4	4	3	2	4	41	3	3	2	4	2	3	1	3	4	3	3	2	2	2	2	2	83	10	15
ep.97	801	no	m	1969					36	20	13	2	3	3	1	1	2	1	25	4	5	3	4	3	3	3	44	3	2	1	2	1	3	3	2	4	3	3	3	5	2	3	4	82	13	19
ep.97	802	no	m	1974					31	20	14	3	4	2	1	1	2	1	23	4	4	4	4	3	1	3	39	1	2	2	2	1	2	2	4	4	2	3	4	4	1	2	3	76	11	16
ep.97	807	no	m	1960					45	20	13	3	3	1	1	1	3	1	19	1	3	2	4	5	2	2	26	1	1	1	1	2	1	1	2	2	1	2	3	3	1	1	3	58	10	11
ep.97	810	no	m	1936					69	20	18	3	3	2	3	2	3	2	21	1	3	3	4	3	3	4	33	2	1	1	1	3	1	1	2	3	2	4	3	4	1	1	3	72	10	15
ep.97	818	no	m	1961					44	20	11	3	2	1	1	1	2	1	23	1	3	4	5	4	3	3	33	1	1	1	1	3	1	1	3	3	1	3	4	4	1	1	4	67	12	16
ep.97	823	no	m	1970					35	20	17	3	3	2	2	1	3	3	19	2	2	3	3	3	3	3	35	1	1	1	2	1	1	3	2	3	2	4	3	4	2	1	4	71	9	16
ep.97	825	no	m	1970					35	20	12	3	2	1	1	1	2	2	19	1	3	3	3	4	2	3	29	1	1	1	2	1	1	3	3	2	1	2	3	3	1	1	3	60	9	13
ep.97	832	yes	f	22 07 1951	yes	no	no	no	54	20	15	3	3	2	1	1	3	2	28	4	4	5	5	4	2	4	45	1	2	1	2	3	3	3	3	4	2	4	5	4	1	4	3	88	12	21
ep.97	835	no	m	1971					34	20	11	3	2	1	1	1	2	1	19	1	3	3	3	4	2	3	27	1	1	1	2	2	1	1	2	2	1	2	3	3	1	1	3	57	9	12
ep.97	841	yes	m	05 08 1985	yes	no	no	no	20	20	9	2	2	1	1	1	1	1	16	3	3	2	2	2	2	2	28	1	2	2	1	3	2	2	1	2	1	3	3	2	1	1	1	53	6	14
ep.97	843	no	m	16 10 1982	no	no	yes	no	23	20	14	4	3	2	1	1	2	1	19	3	3	3	3	2	3	2	36	1	2	2	1	3	2	3	1	2	1	3	4	3	1	4	3	69	9	18
ep.97	847	yes	f	20 08 1960	yes	no	no	no	45	20	23	5	5	5	1	1	3	3	24	1	3	4	4	4	4	4	48	1	1	1	1	5	1	1	4	5	1	3	6	6	2	5	5	95	12	21
ep.97	904	no	f	27 08 1986	yes	no	no	no	20	20	24	5	4	4	3	3	4	1	9	1	1	1	1	1	3	1	51	1	4	2	4	4	4	4	2	4	1	3	6	3	1	4	4	84	6	16
ep.97	939		m	21 06 1977	yes	no	no	no	28	20	17	4	4	1	3	2	2	1	20	3	2	3	4	2	3	3	45	4	3	1	2	3	1	1	4	3	2	4	5	4	3	3	2	82	8	17
ep.97	958		f	09 01 1961	no	yes	no	no	45	20	16	3	4	4	1	1	2	1	38	6	5	6	5	6	4	6	56	1	2	1	2	2	2	4	5	6	3	5	7	5	1	6	4	110	14	27
ep.97	970		f	22 11 1969	no	no	yes	no	37	20	19	2	3	4	3	2	3	2	32	4	5	5	6	4	2	6	56	1	3	1	4	3	1	3	6	6	2	4	6	3	2	6	5	107	16	20
ep.97	974	no	f	24 06 1986	yes	no	no	no	20	20	10	1	3	1	1	1	2	1	15	2	2	2	2	3	2	2	23	1	2	1	2	1	2	2	1	1	1	1	3	2	1	1	1	48	5	11
ep.97	990		f	08 05 1974	no	no	no	yes	32	20	22	5	4	4	2	1	4	2	11	2	1	1	1	4	1	1	54	2	5	3	5	2	5	3	3	4	1	3	3	3	2	5	5	87	7	12
ep.97	996	no	f	15 01 1951	no	yes	no	no	55	20	28	5	4	5	2	4	4	4	32	5	4	5	5	5	2	6	68	3	3	1	5	3	1	4	5	7	2	5	7	5	4	7	6	128	15	24
ep.97	1004	yes	f	10 11 1973	no	no	yes	no	33	20	24	5	4	5	3	3	3	1	23	3	3	4	3	3	3	4	38	1	3	1	3	4	1	4	1	3	1	1	5	3	1	3	3	85	9	21
ep.97	1024		f	1970					37	20	18	3	3	3	2	2	3	2	25	4	4	4	4	3	3	3	55	2	4	2	4	5	2	4	2	4	3	4	4	4	3	4	4	98	12	24
ep.97	1050	no	f	09 08 1983	yes	no	no	no	23	20	20	5	4	1	3	4	2	1	9	1	1	1	1	1	1	3	41	1	3	1	3	1	4	3	1	1	1	4	6	3	1	4	4	70	6	10
ep.97	1059		f	02 11 1985	no	no	yes	no	22	20	38	6	6	6	5	5	5	5	11	2	1	2	1	2	1	2	27	3	2	1	1	2	1	2	1	1	1	2	3	2	2	2	1	76	3	11
ep.97	1111	no	f	19 03 1974	no	no	no	yes	33	20	23	5	4	6	3	1	3	1	27	4	4	4	4	3	4	4	43	3	4	1	4	3	1	1	1	1	1	4	6	4	1	4	4	93	12	20
ep.97	1149	yes	f	14 03 1957	no	no	no	yes	50	20	33	7	6	5	4	5	3	3	37	6	6	5	6	6	2	6	39	1	2	1	3	2	1	1	3	3	1	3	5	3	1	4	5	109	17	19
ep.97	1160	no	m	24 03 1986	no	no	no	yes	22	20	19	3	4	1	3	3	3	2	16	3	2	2	2	2	2	3	28	2	2	1	2	3	1	1	1	3	1	3	1	2	1	2	2	63	6	13
ep.97	1192		f	16 06 1968	yes	no	no	no	38	20	31	5	6	4	4	4	4	4	23	4	3	3	2	4	3	4	38	2	2	1	2	4	1	2	4	4	1	1	4	3	1	3	3	92	8	19
ep.97	1204	no	f	07 08 1985	yes	no	no	no	22	20	27	5	5	5	3	3	5	1	23	3	3	4	4	3	2	4	28	1	1	1	1	3	1	2	2	1	1	2	5	3	1	1	2	78	9	17
ep.97	1215		f	21 02 1964	no	yes	no	no	44	20	36	6	6	7	2	4	6	5	35	5	5	5	5	6	3	6	53	2	3	1	3	3	1	4	3	5	1	4	7	5	2	5	4	124	14	25
ep.97	1219	yes	f	21 03 1972	no	no	no	yes	36	20	40	6	6	6	4	6	6	6	25	3	3	4	3	4	4	4	47	3	3	3	3	3	3	3	4	1	1	3	4	4	3	3	3	112	9	21
ep.97	1229	yes	f	1988					20	20	14	2	3	1	1	3	1	3	20	4	2	3	2	3	3	3	45	4	4	2	3	3	4	3	3	2	1	2	3	3	3	3	2	79	6	19
ep.97	1263	yes	m	18 11 1988	no	no	yes	no	20	20	26	5	4	5	2	4	4	2	16	2	2	2	2	3	3	2	32	3	2	1	2	3	2	1	1	1	1	3	4	2	1	3	2	74	6	13
ep.97	1291		f	25 01 1988	no	yes	no	no	20	20	34	5	5	6	5	4	5	4	15	3	3	1	2	2	2	2	27	2	1	1	1	3	1	1	2	2	1	2	3	3	1	1	2	76	7	13
ep.97	1316	no	f	31 04 1988	no	no	no	yes	20	20	30	6	5	6	4	4	4	1	10	2	2	2	1	1	1	1	21	1	1	1	1	2	1	1	1	1	1	1	4	2	1	1	1	61	4	10
ep.97	1335	no	f	25 01 1983	no	yes	no	no	25	20	10	1	4	1	1	1	1	1	7	1	1	1	1	1	1	1	18	1	1	1	1	1	1	1	1	1	1	1	2	2	1	1	1	35	3	7
ep.97	1401		f	28 01 1972	no	yes	no	no	37	20	28	5	5	5	5	2	3	3	21	3	4	4	4	2	2	2	21	1	1	1	1	3	1	1	1	2	1	1	2	2	1	1	1	70	9	15
ep.97	1425	no	f	22 10 1986	no	no	yes	no	22	20	25	5	4	6	4	1	4	1	26	4	4	3	4	3	4	4	20	1	1	1	1	1	1	1	1	1	1	1	5	1	1	1	1	71	9	14
ep.97	1450	yes	f	29 07 1985	yes	no	no	no	23	20	37	5	6	7	4	5	6	4	30	5	5	5	4	4	3	4	38	2	2	1	2	2	2	2	2	3	1	3	3	4	1	4	4	105	13	21
ep.97	1471	no	f	03 08 1981	yes	no	no	no	28	20	44	7	7	2	7	7	7	7	11	3	1	2	1	2	1	1	30	2	2	2	1	2	2	2	3	1	2	3	3	2	1	1	1	85	3	12
ep.97	1517		f	27 12 1987	no	yes	no	no	21	20	35	3	5	2	7	7	5	6	7	1	1	1	1	1	1	1	20	1	1	1	1	2	1	1	1	1	1	1	2	2	1	2	1	62	3	8
ep.97	1531		f	13 02 1977	no	yes	no	no	32	20	38	6	6	7	7	1	6	5	13	2	2	2	2	2	2	1	19	1	1	1	1	1	1	1	1	1	1	1	2	2	1	2	1	70	5	10
ep.97	1561	no	m	24 09 1986	no	no	yes	no	23	20	19	5	4	4	1	1	3	1	25	4	4	4	4	3	3	3	45	2	2	2	2	4	2	4	2	3	4	2	5	3	2	4	2	89	10	22
ep.97	1582		f	23 02 1978	no	yes	no	no	32	20	13	3	3	1	3	1	1	1	20	3	3	3	2	3	3	3	33	1	1	1	1	3	1	1	1	4	4	4	3	1	3	3	1	66	6	14
ep.97	1590	yes	f	27 03 1989	no	no	no	yes	20	20	11	2	2	1	2	1	2	1	17	3	3	2	2	3	2	2	23	1	1	1	1	2	1	1	1	2	1	4	2	1	1	2	1	51	6	11
ep.97	1595	yes	f	21 08 1986	yes	no	no	no	23	20	9	1	1	3	1	1	1	1	17	3	2	3	2	1	3	3	20	1	1	1	1	1	1	1	1	1	1	1	4	1	1	2	1	46	5	12
ep.97	1599		f	24 11 1970	no	no	yes	no	39	20	10	2	2	1	1	1	1	2	26	4	4	4	4	4	2	4	23	1	1	1	3	3	1	2	1	2	1	2	1	1	1	1	1	59	9	16
ep.97	1611	no	m	23 09 1989	no	no	yes	no	20	20	23	5	4	6	2	2	3	1	24	4	4	3	3	4	3	3	39	1	2	2	2	3	3	4	1	2	2	3	4	3	1	4	2	86	9	20
ep.97	1626		f	12 04 1975	no	no	no	yes	35	20	28	5	5	4	1	1	6	6	27	5	5	4	4	4	1	4	30	1	1	1	1	1	1	3	2	2	1	1	5	4	1	2	3	85	12	18
ep.97	1630		f	14 10 1948	no	no	yes	no	62	20	36	7	7	5	2	5	5	5	31	5	5	4	5	4	4	4	39	2	1	1	2	2	1	2	2	4	1	4	4	4	1	3	5	106	15	21
ep.97	1631	no	f	21 11 1988	no	no	yes	no	21	20	29	6	5	6	3	1	5	3	18	3	3	3	2	3	1	3	22	2	1	1	1	2	1	1	1	1	1	1	4	2	1	1	1	69	6	12
ep.97	1639	yes	f	07 03 1971	no	no	no	yes	39	20	32	6	5	6	5	5	4	1	21	3	3	4	3	3	1	4	22	1	1	1	1	1	1	3	1	1	1	2	4	1	1	1	1	75	7	13
ep.97	1645	no	f	15 07 1988	yes	no	no	no	21	20	23	5	4	5	3	1	3	2	10	2	2	2	1	1	1	1	19	1	1	1	1	1	1	1	1	1	1	1	4	1	1	1	1	52	4	8
ep.97	1652	no	f	05 05 1990	no	no	no	yes	20	20	35	6	6	6	4	6	1	6	10	2	2	2	1	1	1	1	21	1	1	1	1	1	1	1	2	2	1	1	2	2	1	1	2	66	5	9
ep.97	1655		f	27 01 1990	no	yes	no	no	20	20	15	4	3	3	2	1	1	1	11	3	1	1	2	2	1	1	19	1	1	1	1	1	1	1	1	2	1	2	2	1	1	1	1	45	4	8
ep.97	1692		m	27 01 1980	no	yes	no	no	30	20	19	4	3	5	2	1	3	1	24	4	4	5	5	4	1	1	31	3	2	1	2	2	2	2	1	2	1	3	2	3	1	1	3	74	12	17
ep.97	1695		m	16 10 1962	no	no	yes	no	47	20	34	5	5	7	4	1	7	5	28	6	5	5	5	4	1	2	30	1	1	1	2	1	1	2	2	2	1	2	4	4	1	1	4	92	14	19
ep.97	1719	yes	f	25 05 1981	no	no	no	yes	30	20	28	5	5	5	4	3	5	1	32	5	5	4	5	5	3	5	40	1	1	1	2	2	1	2	3	2	3	4	5	4	1	4	4	100	14	20
ep.97	1723		m	13 06 1988	yes	no	no	no	22	20	32	5	5	5	6	4	2	5	20	2	3	3	4	3	2	3	23	1	1	1	2	1	1	2	1	1	1	2	3	3	1	1	1	75	8	13
ep.97	1743		m	08 06 1979	no	no	no	yes	31	20	33	7	7	7	3	6	1	2	35	6	5	6	5	6	3	4	33	1	1	1	1	2	1	1	2	5	1	3	5	2	1	3	3	101	13	20
ep.97	1746		f	12 06 1987	yes	no	no	no	23	20	49	7	7	7	7	7	7	7	7	1	1	1	1	1	1	1	19	1	1	1	1	2	1	1	1	2	1	2	1	1	1	1	1	75	3	7
ep.97	1796	no	m	03 08 1988	yes	no	no	no	22	20	22	4	3	3	3	4	3	2	11	1	1	1	1	3	2	2	34	1	2	1	2	3	1	1	2	3	1	4	5	3	2	2	1	67	3	11
ep.97	1805		f	14 10 1951	no	no	yes	no	59	20	20	4	4	3	3	1	4	1	19	4	2	2	3	4	2	2	39	4	3	2	2	2	3	2	1	3	1	4	3	4	1	2	2	78	7	16
ep.97	1886		f	10 05 1982	no	no	no	yes	29	20	40	6	6	7	5	6	6	4	15	2	2	2	2	3	2	2	31	1	2	2	2	3	2	1	2	3	1	2	3	2	1	2	2	86	6	12
ep.97	1893		f	21 12 1973	no	yes	no	no	37	20	43	7	7	7	7	1	7	7	19	3	3	3	3	2	1	4	33	1	3	1	2	1	1	1	3	3	1	3	3	3	2	3	2	95	8	12
ep.97	1907	no	f	21 08 1983	yes	no	no	no	28	20	30	5	5	4	4	3	5	4	18	3	2	2	2	3	4	2	28	1	2	3	1	3	2	1	2	3	1	1	2	2	1	2	1	76	5	15
ep.97	1950	no	f	10 09 1985	no	no	yes	no	26	20	24	5	6	6	1	1	4	1	32	4	4	5	6	5	4	4	34	1	1	1	1	1	4	1	2	2	2	2	4	4	1	3	4	90	14	19
ep.97	1952		f	29 05 1989	no	no	no	yes	22	20	22	5	4	5	3	1	3	1	16	3	3	3	2	1	1	3	22	1	1	1	1	3	1	1	1	1	1	1	4	2	1	1	1	60	6	13
ep.97	1966		m	25 05 1978	no	no	no	yes	33	20	31	6	6	5	3	3	5	3	15	3	3	2	2	3	1	1	20	1	1	1	1	1	1	1	1	2	1	2	2	2	1	1	1	66	6	10
ep.97	2002		f	29 03 1957	no	no	no	yes	54	20	18	5	4	2	2	1	2	2	27	3	4	4	4	5	4	3	47	2	4	2	3	2	5	3	2	2	3	3	3	4	2	4	3	92	11	20
ep.97	2045		f	22 01 1992	no	yes	no	no	20	20	25	6	5	3	3	1	5	2	15	3	3	3	2	1	1	2	19	1	1	1	1	1	1	1	1	1	1	1	4	1	1	1	1	59	6	10
ep.97	2073	yes	m	13 11 1975	no	no	yes	no	36	20	27	5	4	2	3	5	4	4	24	4	3	3	5	4	1	4	31	1	2	1	2	2	1	1	2	2	1	3	3	3	1	2	4	82	12	14
ep.97	2093		f	12 10 1963	no	no	yes	no	49	20	39	7	7	7	3	7	5	3	13	2	2	1	1	3	3	1	23	1	1	1	1	1	1	1	1	2	1	3	3	3	1	1	1	75	4	11
ep.97	2129		m	30 01 1984	no	yes	no	no	28	20	39	6	6	5	5	6	5	6	20	4	3	3	3	3	1	3	26	1	1	1	1	1	1	1	1	3	1	3	2	3	1	3	2	85	8	13
ep.97	2151	yes	m	05 11 1991	no	no	yes	no	21	20	31	5	5	3	5	5	5	3	18	4	3	2	2	2	1	4	23	1	1	1	1	1	1	1	1	2	1	3	2	2	1	2	2	72	7	11
ep.97	2157	yes	f	25 07 1957	yes	no	no	no	55	20	43	7	7	7	7	1	7	7	29	4	4	5	5	5	1	5	33	1	1	1	2	1	1	1	2	3	1	4	3	4	1	3	4	105	13	16
ep.97	2182	no	f	14 10 1992	no	no	yes	no	20	20	26	6	4	6	2	1	5	2	18	3	2	3	3	3	2	2	37	3	3	1	2	3	1	2	3	2	1	3	4	3	1	2	3	81	8	16
ep.97	2189	no	f	14 08 1991	yes	no	no	no	21	20	28	3	5	1	3	6	6	4	19	4	2	1	1	4	4	3	34	3	1	1	1	2	1	1	3	3	1	2	5	5	1	3	1	81	4	17
ep.97	2191	no	f	16 04 1992	no	no	no	yes	20	20	28	5	5	2	5	1	5	5	28	4	1	1	1	7	7	7	35	1	1	1	1	1	1	1	4	1	6	7	3	1	1	4	1	91	3	15
ep.97	2196	no	f	08 01 1976	no	yes	no	no	36	20	29	5	4	5	4	2	5	4	25	4	3	4	5	4	1	4	33	1	2	1	2	1	1	1	1	2	1	4	4	4	1	3	4	87	12	15
ep.97	2314		f	09 07 1979	yes	no	no	no	34	20	29	5	5	4	4	4	4	3	18	3	2	2	2	3	3	3	22	1	1	1	1	2	1	1	1	2	1	2	2	2	1	2	1	69	5	13
ep.97	2371	no	m	07 06 1981	yes	no	no	no	32	20	34	6	6	3	5	2	6	6	30	5	5	4	4	5	3	4	27	2	1	1	1	5	1	1	2	2	1	1	2	3	1	1	2	91	11	21
ep.97	2381	no	f	25 09 1989	no	no	yes	no	23	20	32	6	6	5	5	2	4	4	24	4	4	3	4	4	2	3	37	3	3	1	2	3	3	2	1	3	1	2	3	3	1	3	3	93	11	17
ep.97	2412	yes	m	09 09 1973	no	no	yes	no	40	20	37	7	6	3	6	1	7	7	28	4	4	5	4	4	2	5	33	2	1	1	1	1	1	1	2	3	1	4	4	4	1	3	3	98	11	17
ep.97	2413		f	13 06 1954	yes	no	no	no	59	20	30	6	6	6	2	1	5	4	22	4	4	2	4	4	1	3	31	2	2	1	2	2	1	1	2	2	1	2	4	4	1	2	2	83	10	14
ep.97	2473		f	22 12 1968	no	yes	no	no	44	20	36	6	6	6	5	4	5	4	31	5	5	4	5	4	3	5	41	3	2	1	3	3	2	1	2	5	1	4	3	4	1	2	4	108	14	20
ep.97	2494		m	1990					23	20	20	4	3	4	4	1	2	2	10	2	2	2	1	1	1	1	19	1	1	1	1	1	1	1	1	1	1	2	2	1	1	1	2	38	5	8
ep.97	2574	no	m	09 05 1989	no	no	no	yes	25	20	37	6	7	7	6	1	5	5	23	4	3	3	3	3	4	3	39	2	3	2	2	2	2	2	3	4	1	3	2	3	2	2	4	77	10	18
ep.97	2593	no	m	09 02 1975	no	yes	no	no	39	20	9	1	3	1	1	1	1	1	26	5	3	3	3	4	4	4	43	2	3	2	2	1	3	3	2	2	1	4	3	4	3	4	4	78	10	20
ep.97	2631		f	22 08 1963	yes	no	no	no	50	20	26	3	4	2	5	6	4	2	19	4	3	2	2	2	3	3	28	2	1	1	1	2	1	3	1	2	1	3	4	2	1	1	2	73	7	16
ep.97	2661		m	08 02 1994	no	yes	no	no	25	20	15	1	1	1	4	3	2	3	23	3	3	3	3	4	3	4	30	2	2	1	1	2	2	2	2	3	1	3	1	2	3	1	2	68	8	15
ep.97	2696		f	05 11 1981	no	no	yes	no	33	20	11	1	3	1	3	1	1	1	14	3	2	3	1	1	1	3	22	2	2	1	2	1	2	1	1	1	1	1	3	1	1	1	1	43	4	10
ep.97	2731	no	m	11 05 1994	no	no	no	yes	20	20	36	6	5	6	5	4	5	5	19	4	2	2	3	3	3	2	33	2	2	2	2	2	2	2	2	2	2	3	2	2	2	2	2	66	7	15
ep.97	2747		m	1994					20	20	22	4	5	3	2	1	4	3	10	1	2	2	1	1	1	2	22	1	1	1	2	1	1	2	2	1	2	1	2	2	1	1	1	46	4	9
ep.97	2766		f	22 02 1984	no	yes	no	no	31	20	37	7	7	7	1	1	7	7	49	7	7	7	7	7	7	7	19	1	1	1	1	1	1	1	1	2	1	1	1	2	1	1	2	77	16	25
ep.97	2834		f	09 11 1961	no	no	yes	no	54	20	35	6	6	6	6	1	6	4	23	4	4	3	3	4	1	4	49	4	4	3	3	4	1	4	3	4	1	3	4	4	1	3	3	88	10	20
ep.97	2867		m	1989					26	20	11	1	2	2	1	1	3	1	9	1	2	2	1	1	1	1	18	1	2	1	1	1	2	1	1	1	1	1	1	1	1	1	1	34	4	7
ep.97	2912		f	18 08 1985	yes	no	no	no	30	20	43	7	7	7	7	1	7	7	49	7	7	7	7	7	7	7	21	1	1	1	1	1	1	1	1	1	1	1	1	3	1	1	4	78	18	26
ep.97	2967		f	09 01 1976	no	yes	no	no	40	20	37	6	6	5	4	4	6	6	34	5	5	4	5	5	5	5	34	3	1	1	2	2	1	2	1	2	1	3	3	4	1	3	4	82	14	22
ep.97	3017		f	1970					46	20									27	4	5	4	5	3	4	2	35	1	3	1	2	2	3	3	1	2	1	2	3	5	1	2	3	80	13	22
ep.97	3018	no	m	25 09 1973	no	no	yes	no	43	20									39	7	6	6	5	5	6	4	35	1	3	3	2	1	3	4	1	1	1	1	4	5	1	2	2	90	13	29
ep.97	3049		m	25 06 1984	yes	no	no	no	31	20	22	5	4	5	2	1	4	1	7	1	1	1	1	1	1	1	22	1	2	1	2	1	1	1	1	1	1	2	1	2	2	2	1	40	3	7
ep.97	3051		m	19 01 1988	no	yes	no	no	28	20	30	5	4	5	5	2	4	5	11	2	2	1	3	1	1	1	25	3	2	1	1	1	1	1	2	1	2	1	4	2	1	1	1	53	6	8
ep.97	3097		m	23 06 1962	yes	no	no	no	54	20	32	7	7	6	1	1	6	4	20	4	2	2	2	4	2	4	23	1	2	1	2	1	1	1	1	1	1	2	2	2	1	2	2	54	6	12
ep.97	3104		f	28 04 1994	no	no	no	yes	22	20	31	7	7	7	7	1	1	1	42	6	6	6	6	6	6	6	30	1	1	1	1	1	2	2	1	3	1	3	3	3	1	3	3	82	15	24
ep.97	3123		f	11 02 1996	no	yes	no	no	20	20	28	7	7	7	4	1	1	1	27	5	1	1	4	6	5	5	33	1	2	1	1	4	1	1	1	2	1	2	5	5	1	3	2	68	7	21
ep.97	3125		f	23 08 1976	yes	no	no	no	40	20	40	7	7	7	7	1	7	4	49	7	7	7	7	7	7	7	60	1	4	4	2	2	4	4	4	4	1	4	7	7	4	4	4	143	18	34
ep.97	3143		f	18 09 1983	no	no	yes	no	33	20	30	5	5	5	4	1	5	5	14	3	3	3	1	2	1	1	25	4	1	1	1	1	1	2	1	2	1	1	2	2	1	2	2	47	6	12
ep.97	3214		f	17 03 1993	no	no	no	yes	24	20	22	5	4	2	2	2	3	4	28	5	5	5	5		4	4	40	3	3	3	3	3	4	3			2	3	3	3	3	2	2	78	12	23
ep.97	3216		f	19 04 1972	no	no	no	yes	45	20	34	7	7	7	6	1	4	2	31	5	5	4	4	5	4	4	41	3	2	1	2	3	1	3	1	4	1	4	4	5	1	2	4	85	13	24
ep.97	3375	no	f	28 08 1986	yes	no	no	no	32	20									18	3	3	3	3	2	2	2	25	1	1	1	1	1	1	1	1	3	1	1	3	3	2	2	2	55	8	13
ep.97	3398	no	m	12 05 1965	no	no	no	yes	53	20									24	4	3	3	3	3	4	4	34	1	2	1	3	1	3	1	1	1	1	3	4	4	4	3	1	70	7	17
ep.97	3399		f	06 10 1980	no	no	yes	no	37	20	30	5	5	3	3	3	6	5	25	4	4	4	4	3	3	3	49	2	3	2	2	2	2	2	5	2	4	5	6	5	2	3	2	104	10	20
ep.97	3432	no	m	07 04 1983	no	no	no	yes	34	20									24	4	3	3	3	3	4	4	34	1	2	1	3	1	3	1	1	1	1	3	4	4	4	3	1	65	7	17
ep.97	3560	no	f	20 01 1998	no	yes	no	no	20	20	32	5	5	5	5	4	6	2	16	2	2	4	2	2	2	2	34	2	2	2	2	2	2	2	2	2	2	3	2	2	2	3	2	62	6	14
ep.97	3563	yes	f	24 05 1991	no	no	no	yes	27	20									23	4	4	3	2	4	4	2	37	5	4	1	3	3	1	1	2	4	1	1	4	1	1	2	3	67	9	16
ep.97	3569		f	03 07 1983	yes	no	no	no	35	20	16	5	5	2	1	1	1	1	20	4	4	4	2	2	1	3	39	4	2	4	2	2	3	2	2	2	2	2	2	4	2	2	2	75	8	17
ep.97	3596	yes	m	13 04 1998	no	no	no	yes	20	20									17	4	3	1	1	3	2	3	33	3	4	1	3	1	1	1	1	4	1	2	2	3	3	2	1	57	5	12
ep.97	3989		m						37	20	30	5	5	5	4	3	5	3	35	5	5	5	5	5	5	5	47	3	3	3	4	3	3	4	2	3	1	3	2	4	2	3	4	103	14	26
ep.97	3995		f	06 01 1976	no	yes	no	no	42	20	24	5	5	5	2	2	4	1	28	4	4	4	4	4	4	4	38	2	3	4	3	2	2	2	1	2	1	2	2	4	1	4	3	78	11	20
ep.97	4107	yes	f	25 10 1983	no	no	yes	no	35	20	27	6	5	4	2	1	6	3	25	3	3	4	4	4	4	3	25	1	1	1	1	1	1	1	1	1	1	3	3	3	2	2	2	60	9	16
ep.97	4139	no	f	15 01 1978	no	yes	no	no	41	20	18	3	5	2	2	2	2	2	42	6	6	6	6	6	6	6	58	3	3	3	3	2	2	5	2	4	2	6	6	6	1	4	6	118	18	31
ep.97	4144	no	m	05 08 1996	yes	no	no	no	22	20									14	2	3	2	3	2	1	1	35	3	3	1	3	1	3	1	1	1	1	1	2	3	4	5	2	56	8	10
ep.97	4213	no	f	14 03 1992	no	no	no	yes	27	20	42	6	6	6	6	6	6	6	23	4	3	3	3	4	2	4	43	3	3	2	3	2	3	2	2	4	2	4	3	3	2	4	4	83	10	16
ep.97	4249	no	m	29 04 1984	no	no	no	yes	35	20	37	7	7	7	7	1	7	1	7	1	1	1	1	1	1	1	16	1	1	1	1	1	1	1	1	1	1	1	1	1	1	1	1	30	3	6
ep.97	4295	no	m	11 01 1997	no	yes	no	no	22	20	35	6	6	3	5	5	4	6	28	4	4	3	5	5	3	4	33	1	2	1	4	3	1	2	2	4	1	3	3	2	1	2	1	77	10	17
ep.97	9	no	f	24 02 1973	no	yes	no	no	24	21	10	3	2	1	1	1	1	1	25	5	4	3	3	1	5	4	38	1	1	4	1	1	5	4	3	1	1	3	1	3	1	4	4	73	11	21
Mor	10		m						33	21									9	1	1	1	1	3	1	1	26	3	3	3	3	1	3	1	1	1	1	1	1	1	1	1	1	43	3	6
Mor	11		m						25	21	15	2	3	2	3	1	3	1	20	1	1	3	3	4	4	4	38	1	4	3	4	1	3	3	1	3	1	1	1	3	3	3	3	73	7	15
Mor	12		m						24	21	12	2	3	1	1	1	3	1	12	2	1	1	3	3	1	1	26	3	3	3	3	1	3	1	1	1	1	1	1	1	1	1	1	50	5	7
Mor	14		m						28	21	13	2	3	1	4	1	1	1	20	1	1	3	3	4	4	4	37	1	4	4	4	1	3	1	1	3	1	1	3	1	3	3	3	70	7	11
ep.97	18	no	m	1975					22	21	15	5	4	1	1	2	1	1	17	3	2	1	1	2	4	4	26	2	1	1	1	3	1	1	1	1	1	3	3	1	1	4	1	58	4	13
Mor	21		m						22	21									21	3	3	2	4	3	3	3	27	1	1	1	1	3	1	3	1	1	1	3	3	3	1	1	2	56	9	17
ep.97	25	no	m	1947					50	21	27	5	5	4	3	2	5	3	30	4	4	4	5	3	5	5	50	3	2	1	5	4	2	4	2	5	1	4	4	1	2	5	5	107	14	22
ep.97	32	yes	m	23 07 1974	yes	no	no	no	46	21	32	5	5	5	5	2	5	5	35	5	5	5	5	5	5	5	63	1	1	1	5	1	1	5	6	5	3	5	6	5	6	6	6	130	16	26
ep.96	103	no	f	1962					34	21	23	4	4	5	4	1	4	1	10	1	1	1	1	1	4	1	43	4	4	1	4	4	1	1	1	1	1	4	4	4	1	4	4	76	6	15
fam.3	105	no	f	20 06 1975	yes	no	no	no	22	21	26	5	5	6	1	1	5	3	25	4	4	5	5	3	1	3	59	3	4	1	4	3	5	4	4	5	1	5	6	4	1	5	4	110	13	21
ep.97	107	no	m	1949					48	21	23	4	4	1	4	4	4	2	31	4	5	4	5	3	5	5	47	4	1	1	4	4	1	1	1	4	1	5	5	4	1	5	5	101	15	22
ep.97	121	yes	f	29 09 1971	no	no	yes	no	25	21									15	3	3	3	1	1	1	3	31	3	3	3	3	1	3	1	1	1	1	2	3	1	3	1	1	53	5	10
fam.0	121	yes	m	21 05 1975	no	no	no	yes	22	21	19	3	3	1	3	2	4	3	22	4	4	4	3	1	3	3	50	1	3	1	3	4	1	4	3	5	3	4	4	3	2	5	4	91	11	22
ep.97	123	no	f	21 11 1970	no	no	yes	no	27	21	17	5	3	4	1	1	2	1	19	4	4	3	3	1	1	3	35	1	3	3	1	3	1	3	1	1	1	1	6	3	1	3	3	71	10	17
ep.97	126	no	f	30 01 1976	no	yes	no	no	21	21									7	1	1	1	1	1	1	1	39	3	3	3	3	3	5	3	1	1	1	1	3	3	1	2	3	53	5	12
fam.0	129	no	m	1970					27	21									24	5	5	3	6	1	3	1	31	1	4	1	2	1	3	2	1	1	1	2	3	3	1	1	4	62	15	17
ep.97	137	no	f	22 12 1947	no	yes	no	no	50	21	33	5	5	4	5	4	5	5	33	5	5	5	5	3	5	5	62	2	2	1	5	5	1	3	5	6	3	4	5	4	5	6	5	128	15	27
fam.4	140	yes	m	23 05 1978	no	no	no	yes	21	21	23	5	4	4	1	1	5	3	23	4	3	3	4	3	3	3	46	1	5	2	3	4	3	3	2	3	1	4	4	3	1	4	3	92	10	20
ep.97	148	no	f	1934					63	21	31	5	5	3	4	4	5	5	31	4	5	5	5	2	5	5	59	2	3	2	4	4	2	4	5	5	2	3	3	5	5	5	5	121	15	27
ep.97	149	no	f	1942					55	21	32	5	5	3	5	5	5	4	29	4	5	5	4	2	5	4	58	4	4	2	5	4	1	2	5	5	1	4	5	2	4	5	5	119	14	22
fam.3	160	yes	m	1978					22	21	28	6	5	1	4	1	6	5	22	4	4	5	4	3	1	1	57	4	1	3	5	3	5	3	4	5	1	4	5	4	1	5	4	107	12	20
fam.3	169	yes	f	22 09 1974	no	no	yes	no	26	21	23	5	4	5	3	1	4	1	28	4	4	5	4	4	4	3	41	1	3	1	3	3	1	1	1	3	1	4	6	4	1	4	4	92	12	21
fam.4	179	no	m	04 08 1977	yes	no	no	no	36	21	23	6	4	4	1	1	4	3	23	3	3	4	2	3	4	4	54	3	5	5	5	1	6	4	1	6	1	2	4	3	1	5	2	100	7	19
ep.97	187	yes	f	18 05 1975	no	no	no	yes	22	21	27	4	5	6	3	4	4	1	12	1	1	1	1	1	6	1	50	1	4	1	4	1	1	5	1	5	3	5	6	4	1	4	4	89	6	18
ep.97	189	yes	f	1939					58	21	29	5	5	2	4	4	5	4	31	5	5	5	5	2	4	5	63	2	4	1	5	5	1	5	5	5	3	3	5	4	5	5	5	123	15	28
fam.4	197	no	m	19 03 1977	no	no	no	yes	23	21	31	5	4	5	5	3	5	4	28	4	4	5	4	4	4	3	60	3	4	3	4	4	4	4	4	5	3	3	4	4	3	4	4	119	12	25
fam.4	200	yes	m	15 02 1978	no	yes	no	no	22	21	22	4	3	4	3	2	3	3	21	3	3	3	3	3	3	3	46	2	3	2	4	3	3	3	4	3	2	3	3	3	2	3	3	89	9	18
fam.3	204	no	f	06 03 1971	no	no	no	yes	31	21	24	5	5	5	4	1	3	1	32	5	5	4	4	5	4	5	44	1	4	1	4	4	1	1	3	1	1	4	6	4	1	4	4	100	13	22
ep.97	224	no	f	18 09 1973	no	no	yes	no	25	21	24	5	3	4	1	3	5	3	24	4	4	4	3	3	3	3	50	1	5	1	5	3	5	3	1	3	1	3	4	4	3	4	4	98	11	21
ep.97	254	yes	m	1947					52	21	26	3	4	4	4	3	4	4	26	4	4	4	4	2	4	4	43	1	1	1	4	1	1	2	4	4	2	4	4	2	4	4	4	95	12	17
fam.4	259	yes	m	11 02 1982	no	yes	no	no	21	21	25	5	4	5	3	1	4	3	27	4	3	3	4	5	4	4	44	2	3	1	2	3	2	2	3	5	1	4	5	3	1	5	2	96	9	19
ep.97	282	no	f	1950					49	21	29	5	4	4	4	3	5	4	30	4	4	5	4	4	4	5	53	3	2	1	5	4	1	1	4	5	3	4	4	3	4	4	5	112	13	21
ep.97	283	no	m	24 01 1976	no	yes	no	no	23	21	17	4	2	4	1	4	1	1	9	1	1	1	1	2	2	1	26	1	1	1	2	1	1	1	3	3	1	2	5	1	1	1	1	52	3	7
ep.97	298	no	m	27 12 1977	no	yes	no	no	22	21	38	6	5	5	5	6	6	5	7	1	1	1	1	1	1	1	51	4	4	1	4	4	1	1	5	5	2	4	5	1	5	4	1	96	3	9
ep.97	432	no	f	1956					46	21	40	6	6	6	6	6	5	5	36	6	3	6	6	7	3	5	82	4	5	2	6	6	2	2	6	7	4	6	7	6	6	7	6	158	15	29
ep.97	465	no	m	30 08 1979	yes	no	no	no	23	21	27	1	4	2	6	2	6	6	31	5	4	5	5	6	2	4	50	1	3	2	4	3	2	2	3	3	1	4	6	4	5	2	5	108	14	21
ep.97	483	no	f	14 02 1976	no	yes	no	no	36	21	22	5	5	6	3	1	1	1	29	4	4	4	4	4	5	4	54	4	4	1	4	3	4	4	3	3	1	4	6	4	1	4	4	105	12	24
ep.97	499	yes	f	24 09 1982	no	no	yes	no	21	21									7	1	1	1	1	1	1	1	16	1	1	1	1	1	1	1	1	1	1	1	1	1	1	1	1	30	3	6
ep.97	519	no	f	27 01 1946	no	yes	no	no	57	21	18	4	4	2	2	3	1	2	32	5	4	4	5	6	3	5	57	2	2	1	3	2	2	4	3	6	2	5	6	5	3	5	6	107	15	23
ep.97	549	yes	f	16 12 1979	no	yes	no	no	24	21	33	5	6	6	4	4	3	5	27	5	3	4	4	6	1	4	55	3	2	1	4	4	3	1	3	5	1	4	5	4	5	5	5	115	12	19
ep.97	577	yes	m	12 07 1982	yes	no	no	no	21	21	15	3	3	2	1	1	3	2	19	3	2	4	3	2	3	2	46	3	3	1	2	5	3	5	2	2	1	4	4	3	1	5	2	80	7	23
ep.97	578	no	f	1962					42	21									18	3	4	4	4	1	1	1	58	6	6	6	1	1	7	6	1	1	1	1	5	4	1	6	5	83	13	19
ep.97	587	no	f	11 12 1968	no	yes	no	no	35	21	25	5	4	5	4	2	4	1	28	4	4	4	4	4	4	4	50	3	4	1	4	3	1	3	4	4	1	3	6	4	1	4	4	103	12	22
ep.97	631	no	f	18 10 1966	no	no	yes	no	38	21	13	4	2	2	1	1	2	1	13	2	2	1	2	3	1	2	34	2	2	1	1	1	3	3	1	3	1	2	4	3	1	3	3	60	7	11
ep.97	645	yes	f	01 08 1980	yes	no	no	no	24	21	32	5	5	6	4	2	6	4	28	5	4	4	4	5	2	4	57	3	3	2	5	5	3	3	2	4	1	3	5	6	3	4	5	117	13	25
ep.97	686	no	f	25 02 1975	no	yes	no	no	30	21	18	4	4	2	1	1	4	2	15	3	1	3	3	3	1	1	28	1	3	1	1	5	1	1	1	3	1	1	3	1	1	3	1	61	5	14
ep.97	692	no	f	** 01 1960	no	yes	no	no	45	21	15	3	3	2	1	1	3	2	19	3	2	4	3	2	3	2	46	3	3	1	2	5	3	5	2	2	1	4	4	3	1	5	2	80	7	23
ep.97	737	yes	f	01 06 1953	yes	no	no	no	52	21	20	4	3	4	2	2	3	2	38	5	6	6	7	6	4	4	74	1	1	5	7	2	5	6	7	4	5	4	7	5	2	7	6	132	19	28
ep.97	738	no	f	23 04 1974	no	no	no	yes	31	21	37	6	7	7	3	4	6	4	36	5	6	5	6	6	4	4	62	1	3	1	4	6	2	2	3	6	1	5	6	6	2	7	7	135	19	28
ep.97	749	no	m	1958					47	21	16	3	3	3	2	1	2	2	18	3	3	3	2	3	2	2	44	1	1	1	2	3	1	3	3	4	3	4	4	4	2	4	4	78	9	18
ep.97	753	no	m	1947					58	21	14	3	3	3	2	1	1	1	21	4	4	2	3	3	3	2	50	1	2	2	2	2	3	3	3	4	4	4	5	5	2	4	4	85	11	19
ep.97	774	no	m	11 11 1984	no	no	yes	no	21	21	16	3	4	2	1	2	2	2	25	4	4	4	3	4	3	3	38	2	2	1	2	4	2	3	2	2	1	4	3	4	1	3	2	79	9	22
ep.97	776	no	m	22 09 1983	no	no	yes	no	22	21	14	3	3	2	1	2	2	1	20	3	2	3	3	3	3	3	34	2	2	1	1	3	2	3	2	3	1	3	3	3	1	3	1	68	6	18
ep.97	812	no	m	1970					35	21	18	3	3	2	2	2	3	3	24	1	4	4	4	4	3	4	33	1	1	1	1	2	1	3	2	2	2	4	4	4	1	1	3	75	11	17
ep.97	819	no	m	1939					67	21	18	3	3	2	3	2	3	2	23	1	4	3	3	4	4	4	32	1	1	1	1	3	1	1	3	3	1	3	3	4	1	1	4	73	11	16
ep.97	822	no	m	1950					55	21	17	3	3	2	2	2	3	2	25	1	4	4	4	4	4	4	38	1	1	1	1	3	1	3	2	3	3	4	4	4	1	2	4	80	12	19
ep.97	824	no	m	1957					48	21	15	3	3	2	2	1	2	2	19	1	3	3	3	2	3	4	27	1	1	1	1	1	1	2	2	2	2	3	3	3	1	1	2	61	8	13
ep.97	853	no	f	11 06 1955	yes	no	no	no	50	21	17	1	5	1	4	1	3	2	31	3	6	3	5	6	2	6	56	7	5	3	4	5	2	1	1	6	1	3	3	4	4	6	1	104	12	18
ep.97	901	no	f	18 02 1979	no	yes	no	no	27	21	15	3	4	2	1	1	2	2	28	4	4	4	4	4	4	4	44	3	2	1	2	4	1	4	4	4	1	3	4	4	1	2	4	87	12	24
ep.97	907	no	f	10 10 1961	no	no	yes	no	45	21	16	4	3	2	1	1	3	2	26	4	5	4	4	4	1	4	50	1	2	1	2	2	1	5	4	5	2	3	6	4	2	6	4	92	13	20
ep.97	909		f	05 04 1975	no	no	no	yes	30	21	23	4	4	5	1	1	5	3	33	3	5	6	4	5	5	5	68	3	3	6	5	2	5	5	5	5	1	3	6	6	1	6	6	124	15	27
ep.97	917	yes	f	10 12 1968	no	yes	no	no	38	21	22	4	3	4	3	1	4	3	23	3	3	3	3	3	4	4	45	1	4	1	4	3	3	3	2	1	1	3	6	3	3	3	4	90	10	19
ep.97	1062		f	02 06 1957	yes	no	no	no	50	21	35	6	7	7	4	1	5	5	21	3	3	3	3	3	3	3	30	1	1	1	1	1	1	1	1	11	1	1	1	1	1	1	5	86	11	12
ep.97	1102	yes	m	15 03 1986	no	no	no	yes	21	21	20	5	4	1	3	1	4	2	17	3	2	3	2	2	2	3	27	2	2	1	2	2	1	1	1	2	1	3	2	2	1	2	2	64	6	13
ep.97	1119	no	f	25 01 1968	no	yes	no	no	39	21	19	5	4	1	1	1	4	3	28	5	4	3	5	5	2	4	31	2	1	1	1	1	2	2	1	3	1	3	3	3	1	3	3	78	12	16
ep.97	1122	no	m	10 06 1986	yes	no	no	no	24	21	20	4	4	4	1	3	3	1	13	3	2	2	1	1	2	2	20	1	1	1	1	1	2	2	1	1	1	2	1	2	1	1	1	53	4	12
ep.97	1174	no	m	13 01 1989	no	yes	no	no	24	21	24	5	3	5	2	4	3	2	17	3	3	1	2	3	2	3	32	1	1	1	2	3	1	3	1	3	1	3	5	2	1	2	2	73	7	14
ep.97	1194	no	m	02 02 1978	no	yes	no	no	26	21	17	3	4	4	1	1	2	2	26	4	5	4	3	3	3	4	29	1	2	1	2	2	1	3	1	2	1	3	3	3	1	1	2	72	10	19
ep.97	1203	yes	f	25 02 1978	no	yes	no	no	30	21	21	3	4	6	3	1	3	1	28	4	4	4	4	4	4	4	39	1	2	1	2	4	1	4	1	2	1	3	6	4	1	3	3	88	11	24
ep.97	1217		f	11 07 1978	yes	no	no	no	30	21	41	7	7	7	7	2	4	7	24	3	3	4	3	4	3	4	42	4	3	2	4	1	3	3	2	4	1	3	2	3	1	3	3	107	9	17
ep.97	1237	yes	f	23 01 1987	no	yes	no	no	21	21	47	7	7	7	7	6	6	7	10	1	1	2	1	2	2	1	21	2	1	1	1	1	1	1	1	2	2	2	2	1	1	1	1	78	3	8
ep.97	1301		f	15 02 1954	no	yes	no	no	54	21	31	7	7	1	1	1	7	7	27	4	3	4	4	4	4	4	40	4	3	1	1	1	1	1	2	4	1	4	5	5	1	2	4	98	11	19
ep.97	1323	yes	f	29 03 1979	no	no	no	yes	29	21	40	7	7	7	7	4	4	4	17	2	3	3	2	3	1	3	22	1	1	1	1	2	1	1	1	3	1	2	1	2	2	1	1	79	6	11
ep.97	1363		m	11 02 1987	no	yes	no	no	22	21	16	3	3	2	2	1	3	2	21	3	3	4	3	2	3	3	31	1	2	2	2	2	1	3	1	2	1	3	3	3	1	2	2	68	8	18
ep.97	1384		f	24 02 1974	no	yes	no	no	34	21	36	6	6	6	4	3	6	5	21	3	3	3	3	3	3	3	31	2	4	1	3	3	1	2	2	2	1	2	2	2	2	1	1	88	7	16
ep.97	1397	yes	f	21 09 1986	no	no	yes	no	22	21	25	5	5	5	3	1	4	2	15	3	2	3	1	1	2	3	19	1	1	1	1	1	1	1	1	1	1	1	4	1	1	1	1	59	4	11
ep.97	1406		f	24 10 1964	no	no	yes	no	44	21	18	4	4	2	2	2	2	2	27	4	4	4	3	4	4	4	27	1	1	1	1	3	1	1	1	3	1	1	4	3	1	1	3	72	10	19
ep.97	1415		m	24 07 1988	yes	no	no	no	21	21	28	6	6	5	4	1	4	2	20	3	3	3	2	4	3	2	59	5	6	6	4	4	4	3	2	3	4	3	4	4	2	2	3	107	8	20
ep.97	1416	no	f	16 12 1985	no	yes	no	no	26	21	26	4	4	5	4	1	4	4	18	3	3	3	3	2	1	3	24	1	1	1	1	2	1	1	2	1	1	1	5	1	1	2	2	68	8	11
ep.97	1418	yes	f	28 09 1977	no	no	yes	no	31	21	21	4	4	1	3	2	4	3	22	4	3	4	3	3	2	3	26	1	1	1	1	3	1	1	1	1	1	3	5	3	1	1	1	69	7	17
ep.97	1428	no	f	10 10 1961	no	no	yes	no	47	21	22	5	4	5	3	1	3	1	11	2	1	3	1	1	1	2	18	1	1	1	1	1	1	1	1	1	1	1	3	1	1	1	1	51	3	9
ep.97	1432	no	f	07 11 1987	no	no	yes	no	22	21	28	6	5	1	4	5	5	2	20	3	3	3	3	3	2	3	21	1	1	1	1	2	1	1	1	1	1	1	4	1	1	2	1	69	7	12
ep.97	1476		f	03 06 1945	yes	no	no	no	64	21	13	1	4	1	1	1	4	1	27	3	3	3	3	5	5	5	34	4	4	1	1	1	2	2	1	1	1	3	4	4	1	2	2	74	8	18
ep.97	1477	yes	f	14 02 1958	no	yes	no	no	51	21	23	5	5	3	2	1	5	2	25	4	3	3	4	4	3	4	33	2	1	2	2	2	2	2	1	1	1	4	3	3	1	2	4	81	11	17
ep.97	1484		f	24 10 1984	no	no	yes	no	24	21	49	7	7	7	7	7	7	7	23	4	4	2	1	4	4	4	28	4	2	1	2	1	1	1	1	1	1	3	4	3	1	1	1	100	6	15
ep.97	1498	yes	f	08 11 1973	yes	no	no	no	25	21	26	5	4	5	4	1	4	3	27	4	4	4	4	4	3	4	26	1	1	1	1	3	1	3	1	1	1	2	4	3	1	1	1	79	9	20
ep.97	1499	no	f	27 09 1984	no	no	yes	no	24	21	24	4	4	5	4	1	3	3	17	3	1	3	2	3	2	3	28	1	1	1	1	3	1	3	1	1	1	3	5	3	1	1	1	69	4	17
ep.97	1603		f	26 05 1973	no	no	no	yes	36	21	10	2	2	1	1	1	2	1	18	3	3	3	2	3	2	2	22	2	1	1	2	1	1	1	1	2	1	2	2	1	1	2	1	50	6	11
ep.97	1610	no	m	20 02 1988	no	yes	no	no	22	21	20	4	3	3	2	2	4	2	24	3	4	4	3	4	3	3	53	3	4	3	4	4	4	4	4	3	2	3	3	4	2	3	3	97	10	22
ep.97	1612	no	m	30 01 1985	no	yes	no	no	25	21	24	5	4	4	4	2	3	2	19	3	3	3	2	3	3	2	31	2	2	1	2	3	1	3	1	2	1	2	3	3	1	2	2	74	7	18
ep.97	1668	yes	f	24 02 1986	no	yes	no	no	24	21	37	6	6	6	6	3	5	5	15	3	3	2	2	2	1	2	23	2	1	1	1	1	1	1	2	2	1	2	2	2	1	1	2	75	7	10
ep.97	1757	yes	m	07 07 1988	yes	no	no	no	22	21	19	4	4	3	2	1	3	2	22	3	3	3	3	4	3	3	42	2	3	3	3	2	3	3	2	2	1	4	3	3	2	3	3	83	9	17
ep.97	1768		f	25 04 1989	no	no	no	yes	22	21	34	6	6	6	6	2	6	2	9	2	2	1	1	1	1	1	20	1	1	1	1	1	1	2	1	1	1	2	2	2	1	1	1	63	4	9
ep.97	1773		m	28 12 1980	no	yes	no	no	30	21	40	7	7	6	3	6	7	4	37	6	6	6	6	5	4	4	43	1	1	1	4	2	1	1	4	4	1	3	6	5	1	4	4	120	16	24
ep.97	1795	yes	f	22 11 1980	no	no	yes	no	30	21	25	5	5	5	3	3	3	1	13	3	2	2	2	1	1	2	20	1	1	1	1	2	1	1	1	1	1	1	4	1	1	1	1	58	5	10
ep.97	1798	yes	m	06 02 1987	no	yes	no	no	23	21	22	4	4	3	3	3	3	2	19	3	3	3	3	2	3	2	45	3	3	2	3	3	3	3	2	3	1	4	4	3	2	3	3	86	9	18
ep.97	1800	no	m	14 06 1988	yes	no	no	no	22	21	25	4	4	4	3	3	4	3	17	3	2	2	3	3	2	2	32	2	2	2	2	3	2	2	1	2	1	3	3	3	1	2	1	74	6	15
ep.97	1801	no	m	23 02 1988	no	yes	no	no	23	21	27	5	4	5	3	3	4	3	23	3	3	4	4	3	3	3	43	2	2	3	2	3	3	4	2	2	1	3	4	3	2	4	3	93	10	20
ep.97	1868		f	27 01 1962	no	yes	no	no	49	21	29	5	5	5	3	2	5	4	21	4	3	3	3	2	3	3	29	1	2	1	1	2	1	1	2	2	1	3	3	3	2	2	2	79	8	16
ep.97	2022	yes	f	07 06 1988	yes	no	no	no	26	21	27	6	5	1	3	5	4	3	10	2	2	2	1	1	1	1	18	1	1	1	1	1	1	1	1	1	1	1	3	1	1	1	1	55	4	8
ep.97	2144		m	19 01 1966	no	yes	no	no	46	21	34	6	6	6	5	1	6	4	37	6	5	6	6	6	2	6	38	1	1	1	3	1	1	1	3	3	1	4	4	3	2	4	5	109	16	19
ep.97	2171	no	f	27 12 1990	no	yes	no	no	21	21	38	6	6	7	6	4	5	4	19	3	3	3	3	2	2	3	37	3	2	3	2	3	2	1	2	3	1	3	2	3	1	3	3	94	9	15
ep.97	2187	no	f	22 01 1991	no	yes	no	no	21	21	27	5	4	5	4	2	4	3	15	2	2	2	2	2	2	3	28	1	2	1	2	1	1	2	2	3	1	2	3	2	2	1	2	70	6	11
ep.97	2201		m	30 06 1986	yes	no	no	no	26	21	15	7	1	2	1	1	1	1	25	4	4	4	4	3	3	3	33	2	2	1	2	3	3	1	2	1	1	3	3	3	2	1	3	73	11	18
ep.97	2217		f	02 04 1990	no	no	no	yes	22	21	23	6	3	1	3	1	5	4	19	3	2	2	4	3	1	4	27	2	2	1	1	1	1	1	2	1	3	3	3	2	1	2	1	69	7	10
ep.97	2244	no	m	05 01 1975	no	yes	no	no	38	21	21	4	4	2	2	5	3	1	31	5	5	4	5	5	4	3	23	1	1	1	1	1	1	1	1	2	1	2	3	2	1	2	2	75	12	17
ep.97	2400		f	20 07 1963	yes	no	no	no	50	21	31	6	6	5	1	1	6	6	38	6	6	6	5	6	3	6	38	1	2	1	2	1	1	1	2	3	1	5	5	4	1	3	5	107	16	21
ep.97	2405	no	m	02 09 1981	no	no	yes	no	32	21	38	6	6	5	5	4	6	6	31	6	4	3	4	5	3	6	39	2	2	1	2	2	2	2	2	4	3	2	4	3	2	3	3	108	11	19
ep.97	2419	yes	f	07 02 1988	no	yes	no	no	25	21	39	7	6	6	5	4	6	5	28	5	4	5	4	4	3	3	51	5	3	2	2	5	3	4	3	4	1	2	4	5	1	3	4	118	12	27
ep.97	2425		f	22 04 1991	no	no	no	yes	22	21	11	2	3	1	1	1	2	1	20	3	2	3	3	3	3	3	19	1	1	1	1	1	1	1	1	1	1	2	1	2	1	2	1	50	6	13
ep.97	2428	yes	f	04 05 1989	no	no	no	yes	24	21	25	7	7	7	1	1	1	1	42	6	6	6	6	6	6	6	39	1	1	1	1	1	1	1	1	3	1	4	6	6	1	4	6	106	18	26
ep.97	2441		f	08 10 1960	yes	no	no	no	52	21	36	7	7	5	3	1	7	6	33	5	4	5	5	5	3	6	34	1	2	1	2	1	1	1	2	3	1	4	4	3	1	3	4	103	13	18
ep.97	2458		f	25 07 1987	yes	no	no	no	26	21	38	6	7	6	2	5	6	6	34	6	5	5	5	5	4	4	44	2	1	1	2	3	2	2	4	4	1	3	4	4	3	4	4	116	14	24
ep.97	2467	yes	f	22 02 1950	no	yes	no	no	64	21	36	6	6	6	4	5	5	4	40	6	6	5	6	6	6	5	47	5	3	1	3	2	2	2	2	5	1	4	5	4	1	4	3	123	15	25
ep.97	2539	yes	f	07 01 1983	no	yes	no	no	31	21	41	7	7	7	7	5	4	4	18	4	3	2	2	4	1	2	27	1	1	1	1	3	1	1	1	4	1	3	2	2	1	2	2	86	7	13
ep.97	2587		f	22 03 1975	no	no	no	yes	39	21	14	2	3	5	1	1	1	1	22	4	3	3	3	3	3	3	26	2	2	1	1	1	2	2	1	2	1	2	1	3	1	2	2	62	8	16
ep.97	2598	yes	m	10 07 1987	yes	no	no	no	26	21	23	4	3	2	5	3	3	3	8	1	2	1	1	1	1	1	21	1	2	1	1	2	1	1	1	1	1	2	2	1	2	1	1	52	4	7
ep.97	2637		m	02 02 1970	no	yes	no	no	44	21	23	2	4	2	4	3	4	4	11	2	1	2	1	2	1	2	24	2	1	1	2	2	1	1	1	1	1	1	2	2	2	2	2	47	4	10
ep.97	2698	yes	m	1992					22	21	35	5	6	6	5	2	6	5	31	5	4	4	5	4	5	4	45	1	2	2	4	4	2	2	2	3	2	2	4	4	3	4	4	94	13	24
ep.97	2722		m	1981					34	21	29	6	5	6	5	1	5	1	21	3	4	3	3	3	2	3	37	1	2	2	2	2	2	2	2	3	1	2	3	4	2	3	4	74	11	16
ep.97	2760		f	15 08 1992	yes	no	no	no	23	21	21	4	3	6	3	1	3	1	20	3	3	3	3	3	2	3	29	2	2	1	2	2	2	2	1	1	1	2	4	2	1	2	2	61	8	14
ep.97	2769		f	12 04 1977	no	no	no	yes	37	21	26	4	4	1	5	4	4	4	20	3	3	3	1	3	4	3	27	1	1	1	2	3	1	2	1	1	1	2	4	2	1	2	2	58	6	17
ep.97	2814		m	1973					42	21	29	6	5	4	3	1	5	5	26	3	4	4	3	4	4	4	40	1	3	2	3	3	1	2	2	3	1	3	4	3	3	2	4	87	11	19
ep.97	2898	yes	f	12 05 1989	no	no	no	yes	26	21	41	7	7	7	7	1	6	6	23	4	2	1	1	5	5	5	26	1	1	3	1	1	1	1	1	2	1	2	4	3	1	2	1	58	4	15
ep.97	2944	no	m	28 06 1960	yes	no	no	no	55	21	24	3	3	2	6	5	2	3	11	2	2	1	2	2	1	1	31	3	2	2	2	2	2	2	2	2	1	2	2	2	1	2	2	51	6	10
ep.97	3004		f	07 11 1994	no	no	yes	no	21	21	11	1	5	1	1	1	1	1	28	5	5	1	2	5	5	5	31	1	1	1	1	1	1	1	1	3	1	3	6	5	1	2	2	68	9	18
ep.97	3024		m	1968					48	21									21	3	4	3	3	2	3	3	27	1	2	1	3	2	3	1	1	1	1	3	1	4	1	1	1	56	8	16
ep.97	3031		f	1965					51	21									25	4	3	4	5	2	4	3	36	3	3	1	1	3	1	3	1	3	1	4	3	5	1	2	1	72	9	23
ep.97	3370	no	m	27 10 1950	no	no	yes	no	66	21									33	5	5	6	5	4	4	4	34	1	2	1	2	2	1	1	1	5	1	1	5	4	2	4	1	78	11	22
ep.97	3442	no	m	01 03 1989	no	no	no	yes	29	21									25	3	4	4	3	4	3	4	34	1	2	1	2	1	1	1	1	4	1	3	4	4	3	3	2	66	9	16
ep.97	3991	no	m	03 12 1989	no	yes	no	no	28	21	26	5	5	3	2	2	5	4	26	4	4	3	3	5	3	4	36	3	2	2	3	2	2	2	2	3	1	2	2	3	1	3	3	76	10	17
ep.97	4243	yes	f	02 03 1987	no	no	no	yes	32	21	24	4	4	4	3	1	5	3	22	4	4	2	2	3	3	4	43	4	4	5	2	2	2	2	1	4	2	3	3	3	1	3	2	75	8	16
ep.97	4248	no	m	24 07 1986	yes	no	no	no	33	21	37	7	7	7	7	1	7	1	7	1	1	1	1	1	1	1	16	1	1	1	1	1	1	1	1	1	1	1	1	1	1	1	1	30	3	6
ep.97	4252	yes	m	03 11 1987	no	no	yes	no	31	21	49	7	7	7	7	7	7	7	7	1	1	1	1	1	1	1	16	1	1	1	1	1	1	1	1	1	1	1	1	1	1	1	1	30	3	6
ep.97	4329	yes	f	15 08 1998	yes	no	no	no	21	21	20	4	4	6	1	1	3	1	14	3	3	2	2	2	1	1	27	1	3	3	2	1	2	2	1	1	1	2	1	2	1	2	2	49	7	11
Mor	19		m						29	22	15	3	3	3	1	1	3	1	11	1	1	1	3	3	1	1	34	2	3	4	3	1	3	1	1	3	2	1	3	2	1	3	1	60	5	7
Mor	25		m						35	22	12	3	2	3	1	1	1	1	21	3	3	2	4	4	2	3	28	1	1	1	1	2	1	1	1	3	1	2	4	3	1	2	3	61	10	13
fam.0	38	yes	f	1950					46	22	35	7	3	5	6	4	6	4	27	5	4	4	5	3	3	3	54	1	5	1	6	5	1	1	5	5	1	4	5	3	4	3	4	116	13	21
ep.97	76	no	f	10 04 1965	no	no	no	yes	32	22									7	1	1	1	1	1	1	1	33	1	3	1	1	1	4	3	1	1	1	3	3	3	1	3	3	47	5	10
ep.97	79	yes	m	1937					60	22	31	5	4	2	5	5	5	5	29	5	4	4	4	4	4	4	61	2	1	1	2	5	3	5	5	5	3	5	5	5	5	4	5	121	13	28
ep.97	128	no	f	24 08 1965	yes	no	no	no	32	22	11	3	1	1	1	1	3	1	18	3	4	2	4	1	1	3	38	5	1	1	1	3	5	3	1	1	1	1	4	3	1	3	4	67	12	15
fam.3	135	no	f	30 06 1976	yes	no	no	no	22	22	40	7	6	6	5	5	6	5	19	3	4	4	3	3	1	1	45	3	1	1	4	3	1	1	4	5	1	5	6	1	1	5	3	104	10	13
ep.97	145	yes	m	26 12 1947	no	yes	no	no	48	22	30	5	5	2	4	4	5	5	29	4	5	5	4	2	4	5	57	2	3	2	5	2	4	3	5	5	1	3	5	3	4	5	5	116	14	21
ep.97	150	yes	f	** 02 1938	no	yes	no	no	59	22	33	5	5	4	5	5	5	4	30	4	5	5	5	2	5	4	59	1	3	1	5	4	4	4	5	5	2	4	5	2	4	5	5	122	15	24
fam.0	163	no	f	1947					55	22	34	6	6	6	6	3	6	1	30	3	3	3	3	6	6	6	46	1	1	1	1	6	1	1	6	3	1	4	4	3	1	6	6	110	12	22
ep.97	164	no	m		no	no			30	22	40	6	6	4	6	6	6	6	28	4	4	4	4	4	4	4	59	6	3	4	3	3	3	3	3	5	3	3	5	5	4	3	3	127	11	23
fam.3	178	yes	f	30 11 1972	no	no	yes	no	28	22									27	4	4	4	4	4	3	4	32	1	1	1	3	3	1	1	1	1	1	3	4	4	1	3	3	66	11	19
ep.97	200	no	f	10 06 1938	yes	no	no	no	60	22	36	5	6	5	5	4	6	5	30	5	5	5	4	3	4	4	64	2	2	1	6	3	1	5	5	5	4	4	6	5	5	5	5	130	14	27
fam.3	200	no	f	20 03 1977	no	no	no	yes	26	22	19	4	4	5	1	1	3	1	18	3	3	4	3	1	1	3	37	1	3	1	3	3	1	3	1	1	1	3	5	3	1	3	4	74	10	17
fam.4	214	yes	m	27 03 1978	no	no	no	yes	22	22	15	5	2	3	1	1	2	1	24	6	4	6	5	1	1	1	41	1	1	1	4	1	2	5	1	1	1	3	4	4	1	6	5	80	14	23
fam.4	234	no	m	1980					22	22	19	4	3	2	3	1	3	3	10	2	1	1	2	2	1	1	34	2	2	1	3	2	3	1	3	1	1	2	3	2	2	3	3	63	6	9
fam.3	248	yes	f	1980					26	22	18	5	4	2	1	1	4	1	25	4	4	4	4	3	3	3	44	4	3	1	3	3	3	4	1	1	1	3	6	4	1	3	3	87	11	22
fam.3	250	no	f	1985					22	22	26	6	5	4	4	4	2	1	14	3	3	3	1	1	1	2	19	1	1	1	1	1	1	1	1	1	1	1	4	1	1	1	1	59	5	10
fam.4	262	yes	m	04 09 1982	yes	no	no	no	22	22	10	1	3	1	1	1	2	1	19	3	3	3	2	3	2	3	29	2	3	1	1	3	1	2	1	2	1	3	2	3	1	2	1	58	6	16
ep.97	280	no	m	08 05 1977	no	no	no	yes	22	22	23	4	3	2	4	5	3	2	7	1	1	1	1	1	1	1	32	1	1	1	3	1	1	1	2	4	1	3	5	1	3	3	1	62	3	6
fam.4	295	no	m	1984					22	22	20	5	4	2	3	1	3	2	23	5	3	3	4	3	2	3	47	6	4	2	3	3	4	2	3	1	1	3	4	2	1	5	3	90	10	17
ep.97	306	yes	m	16 08 1968	yes	no	no	no	32	22	28	4	4	5	4	3	4	4	23	4	3	3	3	3	4	3	58	3	4	3	5	4	2	3	4	4	3	4	4	4	3	4	4	109	10	22
ep.97	364	yes	f	1978					22	22	21	5	4	4	1	1	5	1	7	1	1	1	1	1	1	1	32	1	3	1	3	1	4	1	1	1	1	1	4	3	1	3	3	60	5	8
ep.97	414	no	f	01 04 1948	no	no	no	yes	53	22	28	7	6	1	1	1	6	6	12	1	1	1	1	1	1	6	50	1	6	6	5	1	1	1	6	1	1	6	7	5	1	1	1	90	3	10
ep.97	415	no	f	1939					62	22	22	1	6	1	1	1	6	6	37	1	6	6	6	6	6	6	56	6	1	1	6	1	1	1	6	1	6	1	6	6	1	6	6	115	18	21
ep.97	426	no	f	1957					54	22	33	6	6	4	3	2	6	6	34	6	4	4	6	6	3	5	71	3	5	2	5	4	2	5	6	5	3	6	6	6	4	3	6	138	16	28
ep.97	442	no	f	1961					41	22	17	1	5	1	4	1	4	1	24	2	2	5	3	5	2	5	48	2	3	1	5	5	1	1	2	5	1	3	5	5	2	3	4	89	9	20
ep.97	446	no	f	1959					43	22	27	5	5	7	3	1	4	2	30	4	4	4	5	5	3	5	58	1	3	1	5	4	1	4	3	6	1	5	6	4	2	6	6	115	15	23
ep.97	449	no	f	1944					58	22	32	7	7	7	2	1	3	5	42	6	6	6	7	6	5	6	73	1	2	1	6	5	1	5	7	7	5	5	7	5	2	7	7	147	20	32
ep.97	460	yes	f	28 07 1973	yes	no	no	no	28	22	23	6	5	6	3	1	1	1	31	4	5	5	5	4	4	4	46	4	3	1	3	4	1	3	1	1	1	4	6	4	1	5	4	100	14	24
ep.97	492	yes	f	1951					52	22	26	3	6	2	6	1	4	4	36	5	5	6	5	6	3	6	67	4	4	1	6	4	4	3	6	3	4	5	6	3	3	6	5	129	15	24
ep.97	495	no	f	1954					49	22	32	6	4	5	6	5	3	3	30	4	5	5	5	4	2	5	57	2	4	1	3	5	1	2	4	6	2	5	4	5	3	5	5	119	15	23
ep.97	639	no	f	02 02 1975	no	yes	no	no	29	22	16	4	4	2	1	1	3	1	27	4	4	4	3	4	4	4	41	1	1	1	2	4	1	1	4	5	1	3	5	5	1	2	4	84	11	22
ep.97	665	no	f	1946					59	22	16	4	4	3	1	2	1	1	35	2	5	5	6	6	5	6	58	4	3	2	4	5	1	1	4	5	1	5	5	6	1	5	6	109	17	24
ep.97	779	no	f	07 06 1956	yes	no	no	no	49	22	27	4	3	4	4	5	4	3	25	4	4	4	3	4	3	3	50	1	2	1	2	3	2	4	3	5	2	4	6	3	3	5	4	102	11	21
ep.97	790	yes	m	28 02 1978	no	yes	no	no	33	22	19	3	4	3	2	2	3	2	21	3	3	3	2	4	3	3	42	3	3	4	2	3	3	2	2	3	1	3	3	4	1	3	2	82	7	18
ep.97	814	no	m	1960					45	22	20	4	4	2	2	2	3	3	22	1	3	3	5	5	2	3	28	1	1	1	1	2	1	1	2	2	1	4	2	4	1	1	3	70	11	13
ep.97	820	no	m	1965					40	22	16	3	3	2	2	1	3	2	18	1	3	3	3	3	3	2	29	1	1	1	2	1	1	2	2	2	2	3	3	3	1	1	3	63	9	13
ep.97	827	no	m	1961					44	22	16	3	3	1	2	1	3	3	24	1	3	4	4	5	3	4	27	1	1	1	1	3	1	1	3	1	1	2	3	3	1	1	3	67	10	15
ep.97	840	no	m	31 09 1983	no	no	yes	no	22	22	12	3	2	2	1	1	2	1	18	2	2	3	2	3	3	3	33	2	2	2	1	2	2	2	1	3	2	3	3	3	1	2	2	63	6	15
ep.97	842	yes	m	16 07 1983	yes	no	no	no	22	22	10	2	2	1	1	2	1	1	13	2	2	2	1	2	2	2	25	1	1	2	1	2	1	2	1	1	1	3	3	2	1	2	1	48	4	12
ep.97	896	yes	f	03 04 1972	no	no	no	yes	33	22	24	5	5	1	4	4	4	1	25	4	4	4	2	3	4	4	47	1	4	1	4	3	3	3	3	1	1	4	6	4	1	4	4	96	10	22
ep.97	905	no	f	07 10 1964	no	no	yes	no	41	22	19	4	4	5	1	1	3	1	26	4	4	4	4	3	3	4	44	1	3	3	3	3	4	2	1	1	1	3	6	4	1	4	4	89	12	20
ep.97	906	yes	f	1971					35	22	27	5	5	5	3	2	4	3	25	4	4	4	3	3	4	3	50	5	4	1	4	3	3	1	1	3	1	4	6	3	3	4	4	102	11	19
ep.97	929		f	19 12 1966	no	yes	no	no	40	22	25	5	6	2	4	1	3	4	34	2	4	6	6	6	5	5	66	6	6	2	3	5	1	3	3	6	1	4	6	5	4	5	6	125	16	26
ep.97	940		m	1980					26	22	11	3	2	1	1	1	2	1	20	3	4	3	3	3	2	2	24	3	1	1	2	2	1	1	1	1	1	3	2	2	1	1	1	55	8	13
ep.97	972		f	01 02 1950	no	yes	no	no	56	22	29	5	5	2	5	6	3	3	38	5	5	6	6	7	3	6	60	1	2	1	3	5	1	1	5	7	2	5	7	5	2	7	6	127	17	25
ep.97	977		f	05 06 1957	yes	no	no	no	49	22	22	3	4	3	2	4	3	3	36	5	6	6	7	5	2	5	55	1	2	1	3	1	1	2	6	6	2	4	7	4	3	6	6	113	19	20
ep.97	986	no	f	08 12 1959	no	yes	no	no	47	22	40	6	6	7	5	5	5	6	35	5	5	6	4	5	5	5	70	5	6	2	5	5	2	2	5	6	1	5	6	6	5	5	4	145	13	29
ep.97	998		f	04 08 1982	yes	no	no	no	24	22	31	6	5	6	4	4	3	3	38	5	5	5	6	6	4	7	70	2	5	1	5	3	1	1	6	7	4	6	7	5	4	7	6	139	17	23
ep.97	1028	yes	m	30 10 1981	no	no	yes	no	26	22	22	5	4	2	1	1	6	3	20	4	2	3	3	3	3	2	32	2	3	2	2	1	2	2	1	1	1	3	3	3	1	3	2	74	7	16
ep.97	1035	yes	f	14 03 1976	no	no	no	yes	31	22	22	4	4	3	3	4	3	1	25	4	4	4	3	3	3	4	39	1	3	1	3	3	1	1	1	3	1	3	6	3	1	4	4	86	11	18
ep.97	1041	yes	m	22 08 1977	yes	no	no	no	30	22	20	4	4	1	2	1	5	3	20	4	3	3	3	2	2	3	28	3	2	1	1	1	2	1	1	2	1	3	2	2	2	2	2	68	8	13
ep.97	1057	yes	f	30 05 1976	no	no	no	yes	31	22	15	5	5	1	1	1	1	1	7	1	1	1	1	1	1	1	24	1	1	1	1	1	1	1	1	1	1	1	3	3	1	2	4	46	6	8
ep.97	1130	yes	f	14 11 1977	no	no	yes	no	30	22	49	7	7	7	7	7	7	7	32	4	5	4	4	5	5	5	35	1	1	1	4	1	1	1	3	3	1	3	4	4	1	3	3	116	12	19
ep.97	1142	no	m	20 01 1981	no	yes	no	no	26	22	14	3	3	2	1	1	3	1	15	3	3	2	2	2	1	2	26	1	2	2	2	1	2	1	2	2	1	2	2	2	1	1	2	55	7	10
ep.97	1144		f	29 08 1947	yes	no	no	no	60	22	27	6	5	3	2	1	6	4	37	6	5	5	7	6	2	6	48	2	3	1	3	1	2	2	4	4	1	4	5	5	2	4	5	112	17	21
ep.97	1163		m	1985					23	22	17	5	3	3	1	1	3	1	17	3	3	2	3	2	2	2	34	1	2	1	2	2	2	3	3	2	1	3	4	3	1	2	2	68	8	15
ep.97	1167	no	f	15 05 1971	no	no	no	yes	37	22	39	6	6	4	7	6	6	4	28	4	4	4	5	3	4	4	32	2	2	1	1	3	1	2	1	2	1	3	4	4	1	2	2	99	11	21
ep.97	1173		m	07 01 1968	no	yes	no	no	40	22	20	4	4	1	4	1	3	3	18	3	2	2	3	3	2	3	36	4	3	1	2	3	1	2	2	3	1	3	4	2	1	2	2	74	7	14
ep.97	1191		f	19 06 1983	yes	no	no	no	25	22	32	5	5	6	6	2	4	4	18	3	3	3	3	2	2	2	23	2	2	1	2	2	1	1	1	2	1	1	2	1	1	2	1	73	7	12
ep.97	1202	yes	f	21 06 1973	yes	no	no	no	34	22	25	5	4	5	3	1	5	2	26	4	4	4	4	3	3	4	31	2	1	1	1	3	1	3	2	1	1	1	6	3	1	1	3	82	11	20
ep.97	1225	no	m	06 06 1984	yes	no	no	no	23	22	27	5	4	5	3	2	5	3	17	3	2	2	3	3	2	2	31	3	2	1	2	2	2	3	1	2	1	2	3	2	1	2	2	75	7	14
ep.97	1233	yes	f	17 05 1985	no	no	no	yes	23	22	30	5	5	6	4	2	5	3	21	3	3	3	3	3	3	3	31	1	1	1	2	2	2	2	2	2	1	3	3	3	1	2	3	82	9	16
ep.97	1241	yes	f	15 09 1969	no	no	yes	no	39	22	28	5	4	5	4	2	5	3	30	4	4	4	5	5	3	5	41	1	1	1	3	2	2	2	2	4	1	4	5	4	2	4	3	99	12	19
ep.97	1292	no	f	10 01 1975	no	yes	no	no	33	22	32	6	6	6	4	2	5	3	22	4	3	3	4	3	1	4	35	1	2	1	3	3	1	3	3	1	1	2	4	3	1	3	3	89	10	17
ep.97	1373		m	1986					22	22	22	4	5	1	4	1	5	2	26	3	4	3	5	4	4	3	31	3	2	3	1	2	2	1	1	2	1	3	2	3	1	2	2	79	11	16
ep.97	1379	no	m	20 08 1983	yes	no	no	no	26	22	18	3	3	2	3	3	3	1	19	3	4	2	2	3	2	3	39	4	3	1	3	2	3	2	1	3	1	3	2	4	2	3	2	76	8	15
ep.97	1383		f	05 01 1962	no	yes	no	no	46	22	27	5	5	5	4	3	3	2	23	4	3	3	3	4	3	3	40	3	2	1	2	4	1	3	4	3	1	2	4	3	2	2	3	90	9	20
ep.97	1392	yes	m	13 10 1986	no	no	yes	no	22	22	19	4	5	1	3	1	3	2	18	3	2	5	3	3	1	1	22	1	1	1	2	1	1	2	2	2	1	3	1	1	1	1	1	59	6	13
ep.97	1396		f	17 08 1985	yes	no	no	no	23	22	24	5	5	5	3	1	4	1	10	2	1	3	1	1	1	1	19	1	1	1	1	1	1	1	1	1	1	1	4	1	1	1	1	53	3	9
ep.97	1442	yes	f	24 02 1986	no	yes	no	no	23	22	37	7	7	7	1	1	7	7	9	1	1	1	1	2	2	1	22	1	1	1	1	1	1	2	1	1	2	3	3	1	1	1	1	68	3	8
ep.97	1448		f	07 03 1966	no	no	no	yes	43	22	37	6	6	7	7	1	5	5	39	6	6	5	7	6	3	6	41	1	2	1	2	1	1	1	3	4	1	1	5	5	3	5	5	117	18	21
ep.97	1506		f	17 07 1984	yes	no	no	no	25	22	41	7	7	6	6	5	5	5	28	5	4	4	5	4	3	3	39	3	3	1	2	3	1	1	2	3	2	3	3	4	1	3	4	108	13	20
ep.97	1529	no	f	07 05 1973	no	no	no	yes	37	22	22	5	4	1	4	1	4	3	15	3	3	2	2	1	1	3	21	1	1	1	1	1	1	1	1	1	1	2	4	2	1	1	1	58	6	10
ep.97	1539	yes	m	12 07 1987	yes	no	no	no	22	22	25	4	4	4	3	3	4	3	18	3	3	3	2	2	3	2	43	2	3	2	3	3	3	3	2	3	2	3	4	3	3	2	2	86	7	18
ep.97	1540	no	m	20 07 1987	yes	no	no	no	23	22	28	5	5	5	3	3	4	3	23	3	3	3	3	4	4	3	48	2	3	3	3	4	2	3	3	3	2	4	4	3	3	4	2	99	8	20
ep.97	1541	no	m	07 05 1996	no	no	no	yes	23	22	23	4	4	3	4	3	3	2	26	4	4	3	3	4	4	4	44	3	2	2	3	3	2	3	1	4	3	3	5	4	1	3	2	93	9	21
ep.97	1542	yes	f	28 04 1957	no	no	no	yes	52	22	25	4	4	4	2	1	6	4	23	3	2	3	5	4	2	4	34	2	3	1	2	1	2	2	2	2	1	3	3	3	1	3	3	82	10	14
ep.97	1563	no	m	13 07 1987	yes	no	no	no	22	22	23	4	5	4	3	1	4	2	24	3	4	3	4	3	4	3	42	2	3	3	4	3	3	4	1	2	1	3	4	3	1	3	2	89	10	20
ep.97	1584		f	19 03 1983	no	no	no	yes	27	22	12	2	2	2	2	1	1	2	25	3	3	4	3	4	4	4	36	1	1	1	1	3	1	1	1	3	1	3	4	4	4	4	3	73	9	19
ep.97	1585		f	11 11 1980	no	no	yes	no	29	22	11	3	2	2	1	1	1	1	24	4	3	4	3	4	3	3	22	1	1	1	2	2	1	1	1	2	1	3	2	1	1	1	1	57	7	15
ep.97	1659	no	f	15 06 1988	yes	no	no	no	22	22	41	6	6	7	7	3	6	6	11	2	2	2	1	1	1	2	19	2	1	1	1	1	2	1	1	1	1	1	2	1	1	1	1	71	4	8
ep.97	1709	yes	f	13 01 1987	no	yes	no	no	23	22	23	5	4	1	4	5	3	1	7	1	1	1	1	1	1	1	16	1	1	1	1	1	1	1	1	1	1	1	1	1	1	1	1	46	3	6
ep.97	1732		m	17 06 1988	yes	no	no	no	22	22	33	6	7	6	6	1	5	2	23	3	2	3	4	4	3	4	30	1	2	1	2	3	1	2	3	2	1	2	3	2	1	2	2	86	8	16
ep.97	1734		f	29 10 1986	no	no	yes	no	23	22	24	5	4	4	3	3	3	2	13	3	2	2	2	1	1	2	16	1	1	1	1	1	1	1	1	1	1	1	1	1	1	1	1	53	5	9
ep.97	1759	no	m	06 12 1987	no	yes	no	no	22	22	24	4	5	4	3	2	4	2	26	3	4	4	3	4	4	4	52	2	3	2	3	5	3	4	3	4	3	4	4	4	2	3	3	102	10	24
ep.97	1779		m	12 05 1984	no	no	no	yes	26	22	38	4	7	1	7	6	6	7	14	2	3	2	2	2	1	2	24	1	1	1	1	1	1	1	2	1	1	3	3	3	2	1	1	76	6	10
ep.97	1793	no	f	15 04 1979	no	no	no	yes	31	22	30	6	5	6	3	3	4	3	21	4	3	4	4	3	2	1	34	1	1	1	1	3	1	3	2	1	1	3	6	3	1	3	3	85	10	19
ep.97	1803	no	f	30 01 1989	no	yes	no	no	22	22	43	7	7	7	7	1	7	7	9	1	1	1	1	2	2	1	16	1	1	1	1	1	1	1	1	1	1	1	1	1	1	1	1	68	3	7
ep.97	1826		m	24 01 1988	no	yes	no	no	23	22	22	4	3	4	3	2	3	3	22	3	3	3	4	3	3	3	49	3	4	3	4	3	4	3	2	2	2	3	3	3	2	4	4	93	11	18
ep.97	1840		f	03 03 1973	no	no	no	yes	38	22	35	7	7	7	1	1	6	6	7	1	1	1	1	1	1	1	18	1	1	1	1	1	1	1	1	1	1	2	2	1	1	1	1	60	3	6
ep.97	1872	yes	m	07 11 1952	no	no	yes	no	58	22	29	5	5	5	4	1	5	4	21	4	4	3	3	3	2	2	27	2	1	1	1	1	2	2	1	2	1	2	3	3	1	1	3	77	10	15
ep.97	1876		m	25 12 1987	no	yes	no	no	23	22	30	4	7	3	4	3	5	4	41	7	6	5	6	6	5	6	52	3	2	1	2	6	3	5	2	4	1	3	4	5	2	3	6	123	18	33
ep.97	1939	no	f	09 12 1987	no	yes	no	no	24	22	27	6	5	5	3	1	4	3	14	2	1	3	1	3	1	3	20	1	1	1	1	1	1	1	1	1	1	1	4	2	1	1	1	61	3	10
ep.97	1956		f	01 08 1948	yes	no	no	no	64	22	23	7	5	1	4	2	3	1	21	3	3	3	3	3	3	3	29	2	2	1	1	1	1	1	1	3	1	1	4	4	1	1	4	73	10	15
ep.97	1964		m	02 03 1975	no	no	no	yes	36	22	32	5	6	5	5	2	5	4	12	3	2	2	2	1	1	1	22	1	2	1	1	1	1	1	1	2	1	2	2	2	1	1	2	66	6	10
ep.97	2003	yes	m	22 08 1987	yes	no	no	no	24	22	12	3	3	1	1	1	2	1	18	4	3	2	2	3	2	2	28	1	1	1	2	3	1	2	1	1	1	3	3	3	1	2	2	58	7	16
ep.97	2019	no	f	05 06 1982	yes	no	no	no	30	22	13	4	1	1	1	1	4	1	16	3	3	2	2	3	2	1	23	1	1	1	2	1	2	1	1	1	1	3	2	2	1	2	1	52	6	11
ep.97	2026	yes	f	19 02 1988	no	yes	no	no	24	22	26	6	3	2	4	4	4	3	12	2	2	2	2	1	1	2	22	1	1	1	1	2	2	2	1	2	1	2	2	1	1	1	1	60	5	10
ep.97	2074	yes	m	11 09 1983	no	no	yes	no	28	22	32	5	6	1	6	7	4	3	16	3	2	1	2	2	2	4	28	1	2	1	1	1	1	1	1	2	1	4	3	3	2	3	1	76	5	11
ep.97	2117		f	25 12 1972	no	yes	no	no	40	22	37	6	6	7	4	4	5	5	38	6	5	6	7	5	3	6	39	1	1	1	2	2	1	1	3	4	1	3	4	4	2	4	5	114	17	22
ep.97	2166		f	15 02 1973	no	yes	no	no	39	22	31	6	6	6	3	1	6	3	25	5	3	3	5	3	2	4	30	2	1	1	1	1	2	2	1	2	1	3	3	3	1	2	4	86	12	16
ep.97	2167		f	24 11 1987	no	no	yes	no	25	22	35	6	6	5	5	2	6	5	18	3	3	2	3	3	1	3	27	1	1	1	1	1	1	1	1	3	1	3	3	3	1	2	3	80	9	11
ep.97	2178		f	11 10 1988	no	no	yes	no	24	22	13	3	3	2	1	1	2	1	22	4	4	3	3	4	1	3	34	1	2	1	2	3	1	1	2	2	1	4	4	4	2	1	3	69	10	16
ep.97	2316	no	f	18 05 1958	no	no	no	yes	55	22	49	7	7	7	7	7	7	7	21	3	3	3	3	3	3	3	37	1	1	1	1	4	1	1	1	4	1	1	4	4	4	4	4	107	10	18
ep.97	2377		m	01 02 1979	no	yes	no	no	34	22	33	6	6	4	4	3	6	4	31	6	5	2	6	5	2	5	31	1	1	1	1	1	1	1	1	3	1	4	4	3	1	3	4	95	15	15
ep.97	2416		f	10 05 1966	no	no	no	yes	47	22	29	6	6	1	3	1	6	6	38	6	6	5	6	6	3	6	37	1	2	1	1	2	1	1	1	3	1	5	4	5	1	3	5	104	17	22
ep.97	2442	no	f	20 05 1954	no	no	no	yes	59	22	43	7	7	7	7	1	7	7	26	5	4	1	1	5	5	5	44	1	3	1	3	1	3	1	2	6	1	4	7	3	3	4	1	113	6	16
ep.97	2476	no	f	09 07 1955	yes	no	no	no	59	22	20	4	3	2	2	2	5	2	21	4	3	3	3	3	2	3	26	2	1	1	2	1	2	2	1	2	1	2	2	2	1	2	2	57	8	14
ep.97	2628		f	13 05 1990	no	no	no	yes	24	22	17	3	2	3	3	1	3	2	15	3	2	2	1	3	2	2	18	1	1	1	1	1	1	1	1	1	1	2	1	2	1	1	1	50	4	11
ep.97	2752	yes	f	02 11 1990	no	no	yes	no	23	22	35	7	7	7	4	5	4	1	22	5	3	1	1	4	4	4	21	2	1	1	1	1	1	2	1	2	1	2	2	1	1	1	1	51	5	14
ep.97	2783	no	f	07 04 1977	no	no	no	yes	38	22	40	7	7	7	6	4	5	4	18	2	2	2	2	5	1	4	28	1	1	1	4	1	1	1	4	1	2	3	3	1	1	1	2	53	6	8
ep.97	2785		f	22 03 1991	no	no	no	yes	24	22	29	6	6	4	5	2	4	2	15	3	3	1	1	3	1	3	24	1	1	1	1	4	1	1	1	3	1	1	2	2	1	1	2	48	6	12
ep.97	2859	no	f	18 12 1992	no	yes	no	no	22	22	43	7	7	7	7	1	7	7	13	3	2	1	1	3	1	2	24	1	1	1	1	1	1	1	2	2	1	2	4	2	1	2	1	46	4	9
ep.97	2878	no	m	1981					34	22	24	5	4	5	3	2	3	2	7	1	1	1	1	1	1	1	18	1	2	1	1	1	2	1	1	1	1	1	1	1	1	1	1	35	3	6
ep.97	2896		m	05 09 1990	no	no	yes	no	25	22	26	2	5	2	4	4	5	4	27	4	4	4	4	4	3	4	35	1	3	2	3	2	2	2	2	3	2	2	2	2	2	2	3	74	11	17
ep.97	2979		m	13 05 1994	no	no	no	yes	22	22	16	3	2	4	3	1	1	2	9	2	1	1	1	1	2	1	22	1	1	1	2	2	1	1	2	1	1	2	2	1	2	1	1	39	3	9
ep.97	2992		m	14 11 1993	no	no	yes	no	22	22									11	2	2	1	1	2	2	1	29	1	2	1	4	3	1	1	3	3	1	1	1	1	4	1	1	59	4	10
ep.97	2997	yes	f	28 01 1982	no	yes	no	no	34	22	36	7	7	5	4	7	4	2	16	2	2	2	2	4	1	3	34	1	1	1	2	3	1	1	2	4	1	3	4	3	1	3	3	67	7	12
ep.97	3081		m	16 07 1960	yes	no	no	no	56	22	34	7	6	6	1	7	6	1	23	6	4	1	2	5	2	3	26	2	1	1	1	1	1	1	1	2	1	2	4	4	1	2	1	72	7	15
ep.97	3095	yes	m	12 05 1963	no	no	no	yes	53	22	30	4	6	7	4	1	4	4	46	6	7	7	6	7	7	6	26	1	1	1	2	2	1	2	2	2	1	2	2	2	1	2	2	81	15	26
ep.97	3372	no	m	16 07 1981	yes	no	no	no	36	22									28	4	4	2	3	5	5	5	35	3	2	1	2	1	3	1	1	2	2	3	3	4	4	2	1	84	8	17
ep.97	3386	no	m	29 09 1992	no	no	yes	no	25	22									20	3	3	3	4	4	1	2	42	3	3	3	3	2	4	2	2	3	2	3	3	3	2	2	2	65	9	14
ep.97	3409	no	f	23 07 1982	yes	no	no	no	35	22									13	3	3	1	3	1	1	1	25	1	1	1	1	1	3	1	1	2	1	1	2	3	2	3	1	48	7	10
ep.97	3564	yes	m	14 10 1990	no	no	yes	no	28	22									18	3	3	3	4	2	1	2	42	3	3	3	3	2	4	2	2	3	3	2	3	3	2	2	2	59	9	14
ep.97	3767	no	m	01 09 1990	no	no	yes	no	29	22	38	7	7	5	4	1	7	7	13	1	1	4	1	4	1	1	60	1	3	1	3	1	1	1	1	4	1	1	3	3	1	4	1	60	3	11
ep.97	3771	yes	m	01 08 1995	yes	no	no	no	24	22	49	7	7	7	7	7	7	7	9	1	1	1	1	3	1	1	27	1	3	1	3	1	1	1	2	2	1	1	3	2	2	2	1	49	3	7
ep.97	4009	no	m	13 05 1985	no	no	no	yes	33	22	34	5	6	6	5	3	5	4	15	3	3	2	3	2	1	1	25	2	2	1	1	1	1	2	1	2	1	1	2	1	1	3	3	50	9	10
Mor	1		m						40	23	19	4	4	3	3	2	1	2	31	4	4	5	5	4	4	5	43	4	3	1	3	3	1	1	4	4	1	1	5	3	1	4	4	93	13	20
ep.97	2	no	f	10 12 1963	no	yes	no	no	34	23	30	6	4	5	4	5	4	2	20	3	3	3	3	1	3	4	43	1	3	1	3	1	2	3	3	5	1	1	7	3	1	4	4	93	10	16
Mor	5		m						29	23	9	3	1	1	1	1	1	1	17	3	1	3	2	3	2	3	27	1	1	2	1	1	3	2	3	1	1	1	3	2	1	1	3	53	6	13
ep.97	17	no	m	1974					23	23	18	5	4	1	1	3	3	1	19	3	3	3	3	1	3	3	31	1	3	3	3	1	2	3	1	1	1	3	3	1	1	3	1	68	7	14
ep.96	124	yes	f	1973					23	23									9	1	2	1	2	1	1	1	41	1	3	3	3	3	5	3	1	1	1	3	3	4	1	3	3	57	7	13
ep.97	131	no	f	16 07 1971	yes	no	no	no	26	23	15	4	1	4	1	1	3	1	18	3	4	2	3	1	4	1	36	1	3	4	1	1	4	4	1	1	1	1	4	3	1	3	3	69	10	17
sch	140		m	19 12 1988	no	yes	no	no	23	23	29	6	5	1	4	3	6	4	20	3	3	3	3	4	2	2	39	1	3	1	3	2	1	3	3	3	3	3	3	2	2	3	3	88	9	15
fam.0	143	no	f	1950					51	23	29	5	4	6	3	1	5	5	32	4	4	5	5	6	3	5	59	3	3	1	4	4	2	2	4	6	1	4	6	3	6	5	5	120	14	21
fam.0	145	no	m	1968					33	23	19	5	4	4	1	1	3	1	23	6	4	3	4	1	1	4	61	4	4	5	4	1	5	4	4	5	1	3	5	4	3	5	4	103	12	19
fam.4	169	yes	m	26 10 1975	no	no	yes	no	24	23	9	1	2	1	1	1	1	2	21	3	3	3	3	3	3	3	40	3	2	3	2	2	3	3	3	2	1	3	3	3	1	3	3	70	9	17
fam.4	173	no	m	29 07 1967	yes	no	no	no	32	23	15	2	3	2	2	3	2	1	23	3	4	3	3	4	2	4	40	3	2	3	3	3	3	3	1	3	1	2	3	3	1	3	3	78	10	17
fam.3	194	no	f	17 05 1978	no	no	no	yes	23	23	25	6	5	1	5	6	1	1	13	1	1	1	1	4	4	1	38	1	3	1	4	1	1	1	1	4	1	4	4	4	1	4	3	76	5	12
ep.97	206	yes	m	28 09 1974	no	no	yes	no	23	23	14	4	3	3	1	1	1	1	23	5	2	3	4	3	4	2	52	5	5	2	4	1	4	5	1	4	1	3	3	3	1	5	5	89	11	21
fam.3	233	no	f	1980					24	23	20	4	4	1	5	3	2	1	18	2	3	3	2	3	4	1	44	1	1	1	4	5	1	1	2	3	1	4	6	4	4	3	3	82	8	19
fam.3	236	no	f	1981					23	23	27	5	5	5	4	4	2	2	25	3	3	3	3	4	5	4	48	1	3	1	3	4	1	1	2	4	3	4	6	4	1	5	5	100	11	20
fam.3	256	no	f	1984					23	23	29	6	6	1	5	5	3	3	9	2	2	1	1	1	1	1	19	1	1	1	1	1	1	1	2	1	1	1	3	1	1	1	1	57	4	7
ep.97	256	no	m	1944					55	23	23	3	4	1	4	3	4	4	27	4	4	5	4	2	4	4	51	2	1	1	4	4	1	1	5	4	3	4	5	4	4	4	4	101	12	22
fam.4	277	yes	m	29 10 1980	no	no	yes	no	24	23	14	2	4	1	2	2	2	1	18	3	2	3	3	2	2	3	29	2	2	1	1	3	1	2	2	2	1	3	2	3	1	2	1	61	6	16
ep.97	302	no	f	20 11 1974	no	no	yes	no	25	23	30	6	3	6	4	4	6	1	24	3	4	3	3	3	4	4	49	1	4	1	4	4	1	1	3	5	1	4	5	4	3	4	4	103	11	19
ep.97	304	no	f	27 05 1977	no	no	no	yes	35	23	28	6	5	5	3	3	5	1	19	3	1	3	1	3	4	4	47	1	4	1	4	3	1	4	1	3	1	4	6	5	1	4	4	94	6	22
ep.97	314	no	f	21 11 1972	no	no	yes	no	30	23	17	5	4	1	1	1	2	3	20	4	4	3	3	4	1	1	36	2	3	3	3	1	3	2	3	2	1	3	3	3	1	2	1	69	8	14
ep.97	345	no	m	16 04 1976	no	no	no	yes	24	23	37	6	6	6	6	2	6	5	7	1	1	1	1	1	1	1	58	5	4	5	5	1	3	1	4	4	2	4	4	4	4	4	4	102	6	9
ep.97	351	no	m	25 07 1975	yes	no	no	no	25	23	28	5	4	2	4	4	5	4	15	2	2	2	2	2	3	2	53	3	4	4	4	2	4	3	3	4	2	3	4	3	3	4	3	96	7	15
ep.97	408	no	f	21 03 1956	no	no	no	yes	45	23	30	5	6	6	4	3	3	3	27	3	4	3	5	4	5	3	61	2	2	2	3	6	3	1	3	6	1	6	7	4	4	5	6	118	15	22
ep.97	448	no	f	04 12 1946	no	yes	no	no	56	23	24	5	5	2	1	2	6	3	21	3	3	4	2	3	2	4	37	2	2	1	2	4	3	1	1	3	1	2	4	3	1	4	3	82	8	17
ep.97	478	yes	f	1960					42	23	31	7	7	4	2	2	5	4	36	6	6	4	6	6	3	5	57	1	2	1	2	7	1	1	2	7	1	5	7	5	2	6	7	124	19	26
ep.97	490	no	f	26 11 1963	no	no	yes	no	50	23	27	3	5	4	6	1	4	4	37	6	5	5	6	6	4	5	65	4	3	1	5	4	5	5	4	3	2	5	5	4	4	6	5	129	16	28
ep.97	554	no	f	1979					24	23	22	4	2	4	3	3	3	3	14	2	2	3	2	2	1	2	50	2	3	1	3	2	1	2	4	5	3	4	6	3	4	5	2	86	6	13
ep.97	610	yes	m	02 02 1981	no	yes	no	no	23	23	12	3	4	1	1	1	1	1	27	4	4	4	4	4	3	4	45	4	4	1	2	1	2	3	1	4	1	4	5	4	1	4	4	84	12	19
ep.97	674	no	f	27 06 1969	yes	no	no	no	36	23	38	6	5	6	5	5	6	5	32	5	4	4	3	5	5	6	62	3	4	1	5	5	3	2	4	6	1	5	6	4	4	5	4	132	11	25
ep.97	681	no	f	20 01 1964	no	yes	no	no	40	23	24	5	4	4	3	4	3	1	26	4	4	4	4	3	3	4	43	1	3	1	3	3	1	3	1	4	1	3	6	3	3	4	3	93	11	20
ep.97	710	yes	f	17 04 1971	no	no	no	yes	33	23	23	6	4	6	4	1	1	1	29	4	4	4	5	4	4	4	44	6	3	1	3	3	1	3	1	3	1	3	4	4	1	4	3	96	12	22
ep.97	766	no	f	24 11 1981	no	no	yes	no	24	23	22	4	4	4	3	2	4	1	35	5	6	6	6	5	4	3	66	3	5	4	5	3	7	6	5	4	1	4	5	3	2	5	4	123	16	27
ep.97	786	no	f	20 12 1982	no	yes	no	no	23	23	21	4	3	4	3	1	3	3	18	3	3	3	2	3	1	3	45	2	4	1	4	2	1	1	3	5	2	3	6	2	2	5	2	84	7	12
ep.97	787	no	f	04 01 1982	no	yes	no	no	23	23	14	3	3	4	1	1	1	1	23	2	2	5	5	1	6	2	47	4	3	4	3	1	5	6	1	2	1	2	2	2	1	4	6	84	13	22
ep.97	817	no	m	1962					43	23	17	3	3	2	2	2	3	2	21	3	3	3	2	4	3	3	31	2	2	1	2	2	2	1	2	2	1	3	3	3	2	1	2	69	7	15
ep.97	826	no	m	1956					51	23	15	3	3	2	2	1	2	2	25	1	4	4	4	4	4	4	35	1	1	1	2	2	1	1	2	3	3	4	4	4	1	1	4	75	12	16
ep.97	879	no	f	08 08 1957	yes	no	no	no	49	23	25	6	5	4	3	1	5	1	25	3	3	3	4	4	4	4	52	4	4	1	4	3	4	4	3	1	1	4	6	4	1	4	4	102	11	21
ep.97	903	no	f	18 01 1974	no	yes	no	no	32	23	22	5	4	5	1	3	3	1	27	4	4	4	4	3	4	4	39	1	1	1	3	3	1	3	1	3	1	3	6	3	1	4	4	88	12	21
ep.97	927		f	16 01 1964	no	yes	no	no	42	23	21	4	4	3	3	1	3	3	38	5	5	5	5	6	6	6	62	2	3	4	3	3	4	5	4	4	1	5	4	6	3	5	6	121	16	30
ep.97	973	no	f	12 12 1983	no	yes	no	no	23	23	13	2	3	2	1	1	3	1	19	3	3	3	2	4	2	2	25	1	1	1	2	1	1	3	1	2	1	1	3	2	1	2	2	57	7	14
ep.97	980		f	03 06 1961	yes	no	no	no	45	23	19	5	4	2	2	1	3	2	31	5	4	5	5	5	5	2	57	3	2	1	4	4	1	1	5	5	3	4	7	5	1	6	5	107	14	25
ep.97	987		f	1970					37	23	11	2	2	1	1	1	2	2	19	3	3	3	3	3	2	2	40	2	2	1	2	3	1	2	2	3	2	4	4	4	3	3	2	70	8	17
ep.97	991	yes	f	24 12 1975	no	yes	no	no	31	23	23	5	4	5	3	4	1	1	26	4	4	4	4	3	3	4	42	1	1	1	3	3	3	1	2	4	1	4	6	3	1	4	4	91	12	18
ep.97	1012	no	f	07 12 1977	no	yes	no	no	29	23	14	3	1	1	4	3	1	1	7	1	1	1	1	1	1	1	29	1	1	1	1	1	1	1	3	1	1	3	6	3	3	1	1	50	3	8
ep.97	1022	no	m	02 03 1976	no	no	no	yes	32	23	13	4	2	1	1	1	3	1	17	2	3	3	3	3	1	2	26	1	3	2	1	2	1	1	1	2	1	2	1	3	1	2	2	56	8	12
ep.97	1032	no	f	07 11 1955	no	no	yes	no	51	23	21	5	4	4	3	3	1	1	11	1	1	1	1	1	3	3	47	1	4	4	4	3	4	3	1	1	1	3	6	3	1	4	4	79	6	14
ep.97	1076		f	17 01 1966	no	yes	no	no	43	23	13	3	3	3	1	1	1	1	24	4	4	2	2	4	4	4	24	1	1	1	1	2	1	1	1	3	2	2	2	1	1	3	1	61	7	14
ep.97	1094	no	f	28 11 1961	no	no	yes	no	46	23	24	5	4	3	5	5	1	1	7	1	1	1	1	1	1	1	18	1	1	1	1	1	1	1	1	1	1	1	3	1	1	1	1	49	3	6
ep.97	1096	no	f	01 05 1985	no	no	no	yes	23	23	35	7	7	7	4	1	7	2	12	2	1	1	4	2	1	1	16	1	1	1	1	1	1	1	1	1	1	1	1	1	1	1	1	63	6	7
ep.97	1132		f	23 05 1963	no	no	no	yes	44	23	32	6	5	2	6	2	6	5	35	6	6	5	6	6	1	5	46	1	2	1	3	2	1	1	4	4	1	5	5	4	2	4	6	113	18	19
ep.97	1139	yes	f	26 08 1983	yes	no	no	no	24	23	46	7	7	7	7	6	6	6	10	1	1	1	1	3	1	2	23	1	1	1	1	2	1	1	1	3	1	1	2	2	1	1	3	79	5	8
ep.97	1147	yes	f	30 09 1980	no	no	yes	no	27	23	21	5	4	2	3	1	4	2	13	3	3	3	1	1	1	1	17	1	1	1	1	1	1	1	1	1	1	1	1	2	1	1	1	51	5	11
ep.97	1185		f	1947					61	23	31	6	6	5	5	3	3	3	13	3	3	2	2	1	1	1	22	2	1	1	1	2	1	2	1	1	1	2	2	1	1	2	1	66	6	11
ep.97	1197		f	22 11 1959	no	no	yes	no	49	23	32	6	5	5	5	4	4	3	18	2	2	2	3	3	3	3	32	1	2	1	1	4	1	1	2	4	1	3	3	3	1	2	2	82	7	15
ep.97	1201	yes	f	29 02 1984	no	yes	no	no	24	23	20	5	4	5	2	1	1	2	7	1	1	1	1	1	1	1	16	1	1	1	1	1	1	1	1	1	1	1	1	1	1	1	1	43	3	6
ep.97	1242	yes	f	26 04 1972	no	no	no	yes	36	23	40	6	6	7	7	2	6	6	11	1	2	1	2	2	2	1	32	3	2	4	2	1	3	2	1	2	1	2	3	2	1	2	1	83	5	9
ep.97	1260	yes	f	27 08 1977	yes	no	no	no	25	23	27	5	5	1	5	1	5	5	20	3	2	3	4	3	1	4	50	2	3	3	3	3	3	3	3	4	1	3	5	4	2	4	4	97	10	17
ep.97	1265	no	m	27 06 1968	yes	no	no	no	23	23	24	5	4	5	3	1	5	1	22	4	3	4	4	3	2	2	28	2	1	1	1	2	2	2	1	1	1	3	3	2	1	3	2	74	9	16
ep.97	1299	no	m	14 04 1985	no	no	no	yes	23	23	19	3	4	3	2	4	2	1	15	2	2	1	2	3	2	3	26	1	2	2	2	1	2	3	1	2	1	3	1	2	1	1	1	60	5	11
ep.97	1320	no	f	13 10 1985	no	no	yes	no	23	23	35	7	7	7	4	1	7	2	12	2	1	1	4	2	1	1	16	1	1	1	1	1	1	1	1	1	1	1	1	1	1	1	1	63	6	7
ep.97	1375	yes	f	11 11 1980	no	no	yes	no	28	23	22	5	4	1	3	3	4	2	15	3	2	3	2	1	1	3	20	1	1	1	1	1	1	1	1	1	1	1	4	2	1	1	1	57	5	11
ep.97	1423	no	f	28 07 1983	yes	no	no	no	25	23	30	6	5	6	4	4	4	1	13	3	2	3	1	1	1	2	19	1	1	1	1	1	1	1	1	1	1	1	4	1	1	1	1	62	4	10
ep.97	1452	yes	f	22 12 1958	no	yes	no	no	50	23	27	4	5	2	5	4	4	3	20	4	3	3	2	3	3	2	26	2	1	1	2	2	1	1	2	1	1	2	3	3	1	1	2	73	7	16
ep.97	1457		f	18 11 1963	no	no	yes	no	47	23	15	3	4	2	1	1	2	2	28	4	3	4	5	4	4	4	41	3	3	2	1	2	2	2	3	4	1	2	4	4	1	4	3	84	11	20
ep.97	1482		f	21 04 1961	no	no	no	yes	48	23	31	7	7	7	1	1	4	4	28	4	4	4	4	4	4	4	25	1	1	1	1	1	1	1	1	3	1	3	4	2	1	2	1	84	9	16
ep.97	1581		f	02 04 1967	no	no	no	yes	43	23	17	4	4	1	4	2	1	1	21	4	3	1	1	4	4	4	45	1	1	1	1	7	1	1	1	4	1	4	7	6	1	4	4	83	8	23
ep.97	1589	no	f	20 06 1985	yes	no	no	no	24	23									32	5	5	5	5	5	3	4	22	1	1	1	1	3	1	1	1	2	1	2	2	1	1	2	1	62	11	18
ep.97	1593	yes	f	11 07 1972	yes	no	no	no	37	23									27	3	4	4	4	4	4	4	22	1	1	1	1	2	1	1	1	1	1	2	4	2	1	1	1	56	9	16
ep.97	1597	no	m	30 10 1984	no	no	yes	no	25	23	17	4	4	1	3	2	1	2	18	3	2	1	1	5	2	4	34	2	4	2	3	3	4	1	1	3	1	3	3	1	1	1	1	69	4	11
ep.97	1609	yes	m	12 11 1982	no	no	yes	no	27	23	30	6	5	4	3	4	5	3	22	3	3	3	2	4	4	3	54	3	4	4	4	3	2	1	3	5	2	4	5	3	4	3	4	106	9	17
ep.97	1629	no	f	17 02 1987	no	yes	no	no	23	23	36	6	6	7	6	1	5	5	10	1	2	1	2	1	2	1	31	3	3	1	2	3	2	2	2	2	1	2	2	3	1	1	1	77	5	12
ep.97	1656		f	18 12 1984	no	yes	no	no	25	23	16	5	4	1	3	1	1	1	10	1	1	1	1	3	2	1	21	1	1	1	1	1	1	1	1	1	1	2	4	2	1	1	1	47	3	8
ep.97	1690	yes	m	20 09 1986	no	no	yes	no	24	23	28	6	6	1	3	6	3	3	16	4	3	1	2	4	1	1	26	2	1	1	1	1	2	2	1	2	1	4	2	2	1	1	2	70	7	11
ep.97	1714		f	19 09 1965	no	no	yes	no	45	23	48	7	7	7	6	7	7	7	21	3	3	3	3	3	3	3	24	1	1	1	1	3	1	1	1	2	1	1	3	3	1	1	2	93	8	16
ep.97	1818	yes	f	07 03 1986	no	no	no	yes	25	23	25	5	5	5	3	1	4	2	17	3	3	3	3	1	1	3	23	1	1	1	1	2	1	2	1	1	1	1	5	2	1	1	1	65	7	13
ep.97	1836	no	f	15 05 1986	no	no	no	yes	24	23	23	4	4	4	2	2	5	2	16	3	3	2	2	2	2	2	25	2	1	1	1	1	1	2	1	1	1	3	3	2	1	2	2	64	7	12
ep.97	1851	no	f	03 04 1986	no	no	no	yes	25	23	41	7	7	7	5	5	5	5	12	2	2	1	1	2	2	2	16	1	1	1	1	1	1	1	1	1	1	1	1	1	1	1	1	69	4	8
ep.97	1865		f	19 03 1988	no	no	no	yes	23	23	37	7	7	7	7	1	4	4	9	2	1	1	1	2	1	1	19	1	1	1	1	1	1	1	1	1	1	2	2	2	1	1	1	65	3	8
ep.97	1896	no	f	13 02 1988	no	yes	no	no	23	23	25	2	3	1	7	1	4	7	16	2	2	2	2	3	2	3	31	1	1	1	1	2	1	1	4	3	1	3	4	4	2	1	1	72	5	13
ep.97	1912		m	06 05 1976	no	no	no	yes	35	23	9	2	2	1	1	1	1	1	20	4	4	4	4	2	1	1	20	2	2	1	1	1	1	2	1	1	1	1	1	2	1	1	1	49	9	14
ep.97	1914		f	14 01 1985	no	yes	no	no	26	23	26	5	5	5	2	1	5	3	30	5	5	5	5	5	1	4	37	1	2	1	1	3	2	1	3	4	1	3	3	3	2	3	4	93	14	18
ep.97	1930	yes	f	29 03 1983	no	no	no	yes	29	23	29	6	5	3	4	2	6	3	30	4	4	5	4	6	3	4	38	3	2	1	3	2	2	3	2	2	1	3	3	4	1	2	4	97	12	21
ep.97	1954		f	18 02 1989	no	yes	no	no	23	23	28	4	4	5	3	3	6	3	19	3	3	3	3	2	3	2	38	2	3	1	2	3	2	3	3	2	1	3	3	3	1	3	3	85	9	18
ep.97	1975	yes	f	12 12 1982	no	yes	no	no	30	23	9	1	3	1	1	1	1	1	15	3	2	3	3	1	1	2	21	1	1	1	1	3	1	2	1	1	1	1	2	2	1	1	1	45	6	14
ep.97	2005	no	m	05 01 1986	no	yes	no	no	25	23	12	3	2	1	1	1	3	1	21	4	4	3	3	2	3	2	22	1	2	1	1	1	1	1	1	1	1	2	2	2	1	2	2	53	9	14
ep.97	2051	no	f	27 02 1985	no	yes	no	no	27	23	25	6	5	3	2	1	6	2	13	2	3	3	1	1	1	2	19	1	1	1	1	1	1	1	1	1	1	1	3	2	1	1	1	57	5	10
ep.97	2085	no	m	12 02 1982	no	yes	no	no	30	23	28	7	6	3	1	1	5	5	33	5	4	5	6	6	2	5	37	1	2	1	2	1	1	1	3	3	1	3	5	4	2	3	4	98	14	18
ep.97	2103	yes	f	03 08 1961	yes	no	no	no	51	23	20	5	4	1	1	1	5	3	26	4	4	4	4	5	2	3	34	1	1	2	1	3	2	2	1	3	1	3	4	4	1	2	3	80	11	19
ep.97	2142		f	15 01 1070	no	yes	no	no	43	23	9	1	1	1	1	1	3	1	12	3	2	2	1	1	1	2	18	1	1	1	1	1	1	1	1	1	1	1	3	1	1	1	1	39	4	9
ep.97	2148		m	08 12 1961	no	yes	no	no	52	23	19	7	7	1	1	1	1	1	44	7	6	6	7	7	5	6	35	2	2	1	2		1	2		5	1	3	2	4	1	3	6	98	19	24
ep.97	2186		f	24 05 1981	no	no	no	yes	32	23	35	6	7	6	4	2	5	5	19	3	3	3	3	2	3	2	29	2	2	2	1	1	3	3	1	1	1	2	3	2	1	2	2	83	8	15
ep.97	2218		f	14 05 1951	no	no	no	yes	61	23	30	5	6	3	3	4	6	3	29	4	4	4	5	5	3	4	33	1	2	1	2	1	1	1	1	3	1	4	3	4	1	3	4	92	13	17
ep.97	2313		f	04 12 1956	no	yes	no	no	57	23	33	6	6	4	5	1	6	5	33	5	3	5	6	6	2	6	36	1	2	1	2	1	1	1	1	3	1	4	5	3	2	3	5	102	14	17
ep.97	2325	yes	f	20 04 1981	no	no	no	yes	32	23	38	6	6	6	5	5	6	4	20	4	3	2	2	3	3	3	41	4	2	3	2	5	2	2	3	2	1	3	3	3	1	3	2	99	7	19
ep.97	2380		f	14 05 1951	no	no	no	yes	61	23	30	5	6	3	3	4	6	3	29	4	4	4	5	5	3	4	33	1	2	1	2	1	1	1	1	3	1	4	3	4	1	3	4	92	13	17
ep.97	2388	no	f	25 10 1983	no	no	yes	no	29	23	35	5	5	5	5	3	6	6	23	4	2	3	4	4	2	4	29	1	2	1	2	1	1	1	1	2	1	3	3	2	2	2	4	87	10	13
ep.97	2424		f	01 11 1967	no	no	yes	no	45	23	41	6	6	6	6	6	5	6	29	5	4	4	4	5	3	4	53	4	3	2	3	4	1	2	4	5	1	3	5	5	3	4	4	123	12	23
ep.97	2543	no	f	07 11 1975	no	no	yes	no	28	23									27	5	5	3	4	4	4	2	51	5	4	1	3	5	3	1	2	4	3	2	4	5	1	3	5	72	14	23
ep.97	2590	no	f	09 12 1984	no	yes	no	no	29	23	36	6	5	6	5	4	5	5	27	4	4	4	4	3	4	4	44	1	3	1	3	4	1	1	4	3	1	3	5	4	3	4	3	107	11	21
ep.97	2656		m	03 01 1991	no	yes	no	no	23	23	24	5	4	3	4	2	4	2	12	2	2	2	1	2	1	2	24	2	2	1	1	2	1	1	1	2	1	2	2	2	1	1	2	60	5	10
ep.97	2758		f	31 12 1990	no	yes	no	no	23	23	33	6	6	6	5	1	5	4	18	3	3	3	1	3	2	3	23	1	2	1	1	3	1	1	1	1	1	1	4	2	1	1	1	74	5	14
ep.97	2768		f	18 04 1987	no	no	no	yes	28	23	7	1	1	1	1	1	1	1	12	2	1	2	2	1	2	2	17	1	1	1	2	1	1	1	1	1	1	1	1	1	1	1	1	36	4	9
ep.97	2832	no	f	07 06 1975	yes	no	no	no	40	23	43	7	7	7	7	1	7	7	49	7	7	7	7	7	7	7	27	1	1	1	1	3	1	1	1	3	1	1	2	3	1	2	4	87	18	28
ep.97	2887		f	26 10 1961	no	no	yes	no	54	23	37	7	7	7	1	1	7	7	43	7	7	7	7	7	1	7	18	1	1	1	1	1	1	1	1	1	1	1	1	1	1	1	3	68	17	18
ep.97	3025		f	1970					46	23									23	3	5	3	3	4	2	3	40	4	3	1	2	1	1	2	3	4	1	3	5	4	1	2	3	82	11	15
ep.97	3027		m	1979					36	23									16	2	2	3	3	1	2	3	27	4	3	1	1	1	3	2	1	3	1	1	2	1	1	1	1	52	6	11
ep.97	3067	no	f	29 09 1961	no	no	yes	no	54	23	36	6	6	6	7	3	4	4	29	4	4	4	5	4	3	5	41	2	2	1	2	4	2	1	4	1	1	4	4	5	1	2	5	85	14	21
ep.97	3131		f	15 08 1991	yes	no	no	no	25	23	23	4	5	4	3	1	3	3	16	3	2	2	3	3	1	2	20	1	2	1	1	2	1	1	1	1	1	1	2	1	1	2	1	45	6	10
ep.97	3209		f	24 04 1964	no	no	no	yes	53	23	32	5	5	3	4	5	5	5	25	4	2	2	2	4	4	7	72	3	4	3	5	5	4	4	4	4	4	4	7	5	6	6	4	133	8	24
ep.97	3412	no	m	11 04 1987	no	no	no	yes	30	23	35	7	7	1	5	1	7	7	18	4	5	3	3	1	1	1	44	1			6	1	1	4	3	1	1	3	7	3	4	7	2	97	10	16
ep.97	3414	no	m	07 06 1986	yes	no	no	no	32	23									18	3	3	3	3	3	1	2	38	1	3	1	3	3	4	2	2	3	1	3	3	3	2	2	2	67	8	15
ep.97	3558	no	f	16 12 1994	no	yes	no	no	23	23	32	5	5	5	5	2	5	5	15	4	2	2	2	3	2	3	33	2	1	1	2	3	1	1	2	2	2	3	4	4	1	2	2	66	6	16
ep.97	3562	yes	m	02 03 1982	no	no	no	yes	36	23									20	4	4	1	1	3	3	4	32	3	3	1	3	1	1	1	1	4	1	2	2	3	3	2	1	59	6	13
ep.97	3568	no	f	15 06 1995	yes	no	no	no	23	23	34	6	6	6	5	2	6	3	24	4	4	4	4	3	2	3	46	3	2	4	2	2	5	5	2	3	2	3	2	2	2	3	4	88	12	19
ep.97	4106	no	f	14 11 1991	no	no	yes	no	23	23									17	3	3	3	3	2	1	2	25	1	1	1	1	1	1	1	1	3	1	1	3	3	2	2	2	54	8	12
ep.97	4148	yes	f	23 08 1991	yes	no	no	no	27	23									18	4	3	3	3	2	1	2	39	3	3	3	3	3	3	1	1	3	1	3	3	3	2	2	2	53	8	15
ep.97	4214	no	f	19 05 1991	no	no	no	yes	28	23	37	7	7	1	7	1	7	7	13	3	1	1	1	3	1	3	33	3	2	3	1	1	3	1	2	2	1	3	2	3	2	2	2	57	4	10
ep.97	4253	no	f	11 05 1984	no	no	no	yes	35	23	35	6	6	6	3	5	6	3	30	5	5	5	5	5	2	3	48	3	4	3	3	2	2	3	3	4	2	3	4	3	2	3	4	97	14	20
Mor	4		m						47	24	20	5	4	2	2	5	1	1	35	5	5	5	5	5	5	5	51	3	3	1	3	3	2	1	5	5	3	3	6	3	2	3	5	106	15	22
Mor	9		m						27	24									13	2	2	1	3	1	3	1	26	1	3	2	2	3	3	3	1	1	1	1	1	1	1	1	1	46	6	13
fam.3	23	no	f	1945					51	24	31	6	5	5	4	1	6	4	19	4	4	3	3	2	1	2	61	2	5	4	5	3	6	3	3	5	1	4	6	4	1	5	4	111	11	18
fam.3	51	yes	f	04 04 1971	no	no	no	yes	26	24									7	1	1	1	1	1	1	1	40	1	4	4	4	1	5	3	1	1	1	4	1	3	1	3	3	54	5	10
ep.97	52	no	m	25 07 1959	yes	no	no	no	52	24	11	1	1	1	1	1	4	2	8	2	1	1	1	1	1	1	30	2	3	2	4	1	4	2	1	1	1	2	2	1	1	2	1	49	3	8
fam.3	59	no	f	14 05 1975	no	no	no	yes	24	24	32	6	5	1	5	1	7	7	28	4	5	5	4	4	3	3	84	1	6	7	7	3	7	6	6	6	6	5	7	5	1	6	5	144	14	26
ep.97	69	no	m	1964					33	24	32	5	5	4	4	4	5	5	32	5	5	5	4	4	4	5	62	2	2	2	5	4	4	4	4	5	2	4	5	5	4	5	5	126	14	27
ep.97	73	no	m	30 03 1950	no	no	no	yes	47	24	33	5	5	3	5	5	5	5	31	5	5	5	4	3	5	4	62	3	1	1	5	5	1	4	5	5	2	5	5	5	5	5	5	126	14	29
ep.97	90	no	m	1973					24	24	10	1	1	1	4	1	1	1	15	4	1	2	5	1	1	1	43	6	5	1	5	1	3	1	1	1	1	2	4	2	1	6	3	68	9	11
fam.3	93	yes	m	1943					55	24	28	6	5	1	6	5	1	4	20	5	4	1	3	1	3	3	39	1	1	1	1	5	1	1	1	5	1	4	5	3	1	5	3	87	10	18
fam.4	137	no	m	1975					24	24	29	5	5	5	2	3	5	4	17	2	2	2	2	3	3	3	53	2	5	3	4	3	3	5	2	3	2	4	4	4	2	3	4	99	8	19
fam.0	154	yes	m	1974					26	24	13	1	3	3	1	1	3	1	25	5	4	4	5	1	3	3	47	3	3	1	1	3	5	6	1	4	1	3	3	4	1	4	4	85	13	25
ep.97	167	no	m						58	24	39	5	5	5	6	6	6	6	23	3	3	3	3	3	4	4	66	4	5	2	5	4	4	4	3	4	2	4	4	4	6	6	5	128	11	22
ep.97	183	no	f	14 02 1972	no	yes	no	no	26	24	21	4	3	5	1	4	3	1	11	3	1	3	1	1	1	1	46	1	4	3	3	1	4	3	3	4	1	3	6	1	1	4	4	78	6	12
ep.97	184	no	f	22 07 1971	yes	no	no	no	26	24									20	3	4	3	4	1	4	1	38	4	1	1	1	1	6	4	1	1	1	3	3	4	1	3	3	65	11	19
ep.97	191	no	f	1934					64	24	30	5	5	4	4	2	5	5	31	5	4	5	5	3	5	4	60	3	2	1	5	5	1	4	5	5	2	4	5	3	5	5	5	121	14	27
fam.3	197	no	f	22 03 1964	no	no	no	yes	38	24	28	6	6	6	1	5	3	1	26	4	3	4	3	4	4	4	54	1	4	1	5	4	1	4	4	4	1	4	6	4	1	5	5	108	11	24
ep.97	215	yes	f	02 10 1973	no	no	yes	no	24	24	18	5	4	1	1	1	5	1	10	1	1	1	1	1	4	1	63	1	4	5	4	1	4	4	3	5	5	5	7	5	1	5	4	91	6	16
ep.97	269	yes	f	** 07 1939	yes	no	no	no	60	24	29	4	5	3	3	5	4	5	28	4	4	4	5	2	5	4	48	2	1	1	5	4	1	1	4	5	1	4	4	3	4	4	4	105	13	21
fam.4	291	yes	m	03 07 1981	yes	no	no	no	24	24	10	1	2	1	1	2	2	1	21	4	3	3	4	3	2	2	25	3	1	1	1	2	1	2	1	1	1	3	3	2	1	1	1	56	8	15
ep.97	308	no	m	25 05 1965	no	no	no	yes	34	24	22	4	5	5	3	1	3	1	32	3	5	4	5	5	4	6	56	3	3	1	3	5	3	3	3	5	1	5	5	5	2	5	4	110	14	24
ep.97	338	no	m	1976					24	24	18	3	3	2	1	2	5	2	23	3	3	4	3	3	4	3	45	4	3	3	3	5	2	1	3	1	3	3	2	2	3	4	3	86	9	19
ep.97	368	yes	f	05 08 1967	yes	no	no	no	33	24									7	1	1	1	1	1	1	1	36	3	3	1	3	1	5	3	1	1	1	3	3	3	1	3	1	50	3	10
ep.97	373	yes	f	07 01 1969	no	yes	no	no	31	24	15	4	3	1	3	1	2	1	21	3	3	3	3	3	3	3	35	1	3	1	3	3	1	3	1	1	1	3	4	3	1	3	3	71	9	18
ep.97	381	no	f	17 01 1975	no	yes	no	no	25	24	18	5	3	4	1	1	3	1	7	1	1	1	1	1	1	1	43	1	3	5	3	1	5	4	1	1	1	3	4	3	1	4	3	68	5	11
ep.97	394	no	m	1941					59	24	13	1	7	1	1	1	1	1	47	7	7	6	6	7	7	7	47	1	1	1	1	5	1	4	2	1	6	4	6	5	3	2	4	107	17	34
ep.97	413	no	f	01 06 1959	yes	no	no	no	42	24	28	7	6	1	1	1	6	6	27	1	1	6	6	6	6	1	60	1	1	1	6	1	1	6	5	1	1	7	7	5	6	6	5	115	12	25
ep.97	431	no	f	1963					35	24	18	5	4	1	1	2	3	2	29	4	4	4	3	5	4	5	38	2	4	1	3	4	1	1	1	5	1	1	4	4	1	2	3	85	10	21
ep.97	440	yes	f	1946					56	24	30	6	6	5	3	3	4	3	34	4	4	5	5	6	5	5	50	1	4	1	2	2	1	1	1	6	1	4	7	6	2	5	6	114	15	23
ep.97	469	yes	f	1942					60	24	27	5	4	4	4	4	3	3	32	4	4	5	6	5	3	5	56	2	2	1	5	3	1	3	4	3	2	5	6	5	3	5	6	115	16	23
ep.97	491		f	25 01 1962	no	yes	no	no	47	24	23	4	3	4	4	1	3	4	31	5	4	4	5	5	3	5	56	3	4	1	4	5	1	4	3	5	1	4	6	3	2	5	5	110	14	24
ep.97	494	yes	m	12 11 1958	no	no	yes	no	44	24	27	4	4	3	4	5	3	4	18	3	2	2	2	3	3	3	50	3	2	1	3	5	1	1	3	5	2	3	6	3	3	4	5	95	9	17
ep.97	506	no	m	05 10 1978	no	no	yes	no	24	24	14	4	3	2	1	1	2	1	23	4	3	3	5	3	3	2	48	2	4	3	3	1	4	4	3	2	3	3	4	3	1	3	5	85	13	18
ep.97	556	no	f	1975					28	24	14	3	3	3	2	1	1	1	18	3	2	2	3	3	2	3	37	1	1	1	3	2	2	3	2	4	1	4	4	3	1	3	2	69	7	15
ep.97	595	no	f	25 11 1957	no	no	yes	no	47	24	36	6	6	6	5	4	5	4	45	7	7	6	7	6	6	6	73	2	3	1	5	6	4	4	5	6	1	5	7	7	3	7	7	154	21	36
ep.97	650	no	f	1963					41	24	15	2	3	1	1	2	4	2	21	4	2	2	3	4	2	4	38	1	2	1	3	2	3	2	2	3	1	2	5	5	1	2	3	74	8	17
ep.97	655	no	f	04 07 1980	yes	no	no	no	24	24	9	1	3	1	1	1	1	1	13	2	2	2	2	1	2	2	34	1	1	1	1	1	1	1	11	2	1	1	5	3	1	1	2	56	6	11
ep.97	727	no	f	19 11 1970	no	no	yes	no	35	24	28	5	5	5	3	3	4	3	34	5	5	5	4	5	5	5	55	3	3	1	4	5	1	4	5	5	1	2	5	5	3	4	4	117	13	29
ep.97	808	no	m	1956					51	24	19	3	3	2	3	2	3	3	23	1	3	3	4	4	4	4	32	1	1	1	1	1	1	4	3	1	1	3	4	4	1	1	4	74	11	17
ep.97	881	no	f	18 08 1973	yes	no	no	no	32	24	24	5	4	5	3	1	5	1	25	4	4	4	4	3	3	3	52	3	3	1	3	3	4	4	3	2	1	4	6	4	3	4	4	101	12	22
ep.97	884	yes	m	14 10 1981	no	no	yes	no	24	24	12	3	3	2	1	1	1	1	25	4	3	3	4	4	4	3	31	2	1	1	2	3	1	3	1	1	1	3	4	2	1	3	2	68	9	19
ep.97	902	no	f	20 01 1982	no	yes	no	no	24	24	9	2	2	1	1	1	1	1	11	2	2	2	1	2	1	1	21	1	1	1	1	2	1	1	1	1	1	2	2	2	1	1	2	41	5	10
ep.97	928		f	06 12 1946	no	yes	no	no	60	24	28	4	5	4	4	4	4	3	38	5	5	6	6	6	5	5	57	3	3	2	3	3	2	3	4	5	1	5	5	6	2	5	5	123	16	28
ep.97	930		f	24 05 1961	no	no	no	yes	45	24	29	5	6	4	3	5	4	2	38	5	5	6	6	6	4	6	59	2	4	1	2	4	1	5	4	5	1	5	6	6	2	6	5	126	16	30
ep.97	942		f	11 03 1973	no	no	no	yes	33	24	28	4	6	5	2	5	4	2	35	5	5	5	5	5	5	5	64	6	4	3	5	5	2	2	3	6	2	2	6	5	2	5	6	127	16	27
ep.97	1011	no	f	10 05 1971	no	no	no	yes	35	24	25	5	4	5	3	4	3	1	25	3	4	4	3	3	4	4	41	1	3	1	3	3	1	3	1	3	1	3	6	3	1	4	4	91	11	20
ep.97	1026		f	1980					27	24	19	3	3	3	2	3	3	2	27	4	4	4	5	4	3	3	45	4	4	4	4	4	1	3	1	1	1	4	4	4	1	4	1	91	10	22
ep.97	1034	no	f	12 05 1955	no	no	no	yes	51	24	30	5	5	5	4	4	4	3	32	5	5	5	4	4	4	5	51	4	3	1	3	4	1	4	3	4	1	3	6	4	2	4	4	113	13	26
ep.97	1036	no	f	10 02 1961	no	yes	no	no	45	24	23	5	4	5	3	1	3	2	28	4	4	4	4	4	4	4	49	5	4	1	4	3	2	4	1	3	1	3	6	3	1	4	4	100	12	22
ep.97	1045		m	17 06 1971	yes	no	no	no	36	24	21	5	3	4	2	3	3	1	14	2	3	1	2	2	1	3	26	1	2	1	1	2	1	2	1	2	1	2	2	3	1	2	2	61	7	11
ep.97	1113	no	m	28 08 1973	yes	no	no	no	34	24	24	5	4	4	4	1	3	3	21	3	4	3	3	3	2	3	32	1	3	1	2	2	1	3	1	3	1	4	2	3	1	2	2	77	9	16
ep.97	1166		f	04 10 1968	no	no	yes	no	39	24	34	6	5	5	3	4	6	5	20	3	2	3	3	5	2	2	38	3	2	2	2	2	3	3	2	3	1	3	4	3	1	2	2	92	7	16
ep.97	1252	yes	f	18 07 1978	yes	no	no	no	29	24	28	6	6	6	4	2	2	2	17	3	3	3	3	1	1	3	28	1	1	1	1	3	1	3	3	1	1	1	5	3	1	1	1	73	7	16
ep.97	1256	yes	f	** 04 1953	no	no	no	yes	55	24	28	6	6	4	4	1	5	2	30	4	3	4	6	5	3	5	48	4	3	2	2	2	4	4	3	3	1	3	4	4	1	3	5	106	14	21
ep.97	1274		f	27 06 1978	yes	no	no	no	30	24	36	7	5	6	1	5	6	6	33	5	6	5	5	5	1	6	44	1	3	1	2	1	3	3	3	3	1	5	5	5	2	3	3	113	14	20
ep.97	1286		f	20 06 1983	yes	no	no	no	25	24	44	6	6	7	7	6	5	7	25	4	4	3	4	4	3	3	43	2	2	1	3	2	3	2	2	3	1	3	4	4	3	4	4	112	12	18
ep.97	1321		f	20 03 1961	no	no	no	yes	47	24	27	7	7	3	3	1	3	3	22	4	3	3	4	3	2	3	36	3	3	1	2	2	3	2	1	3	1	3	4	3	1	3	1	85	8	16
ep.97	1322		f	25 04 1964	no	no	no	yes	44	24	35	6	6	7	5	1	5	5	35	6	4	5	6	5	4	5	45	2	2	1	2	2	2	2	3	4	1	5	5	5	1	3	5	115	15	24
ep.97	1343	no	f	25 01 1984	no	yes	no	no	25	24	47	7	7	7	7	5	7	7	25	4	4	4	4	3	2	4	54	3	3	1	3	3	3	3	2	5	1	5	3	4	1	4	4	96	12	20
ep.97	1437	no	f	14 08 1984	yes	no	no	no	24	24	37	7	7	7	1	1	7	7	15	3	3	2	2	2	2	1	21	1	1	1	1	1	1	3	1	1	1	2	2	2	1	1	1	73	6	13
ep.97	1454	no	f	12 03 1985	no	no	no	yes	24	24	34	6	6	6	3	3	5	5	18	3	3	2	2	3	2	3	29	2	1	1	1	2	1	1	2	3	1	2	3	3	1	2	3	81	8	13
ep.97	1525	yes	f	14 12 1981	no	yes	no	no	27	24	39	6	6	6	7	1	6	7	12	2	2	2	2	2	1	1	26	1	1	1	1	1	1	1	1	1	2	2	5	2	1	3	2	77	6	9
ep.97	1558	no	f	24 07 1985	yes	no	no	no	24	24	38	6	6	6	4	5	6	5	29	4	4	4	4	5	4	4	32	1	1	1	3	3	1	3	3	3	3	3	3	1	1	1	1	99	9	19
ep.97	1587	yes	f	23 06 1969	yes	no	no	no	40	24	11	2	2	2	1	1	2	1	27	4	4	4	4	4	4	3	26	1	1	1	2	2	1	1	1	3	1	3	3	2	1	2	1	64	9	17
ep.97	1605	yes	f	23 03 1978	no	no	no	yes	32	24	25	5	4	5	3	1	4	3	22	3	3	4	3	3	3	3	36	1	2	1	2	3	2	1	3	1	1	2	6	3	2	3	3	83	9	17
ep.97	1620	no	f	11 04 1986	no	no	no	yes	24	24	19	6	6	1	3	1	1	1	26	4	4	3	4	4	3	4	45	4	3	3	2	4	3	3	2	3	1	3	3	4	1	3	3	90	11	21
ep.97	1753	no	f	29 12 1985	no	yes	no	no	24	24	13	3	3	1	1	1	3	1	20	3	3	3	3	3	2	3	35	3	2	2	2	3	2	2	3	3	1	2	4	3	1	1	1	68	7	16
ep.97	1806	yes	f	15 03 1975	no	no	no	yes	36	24	35	6	6	5	4	4	5	5	21	5	2	2	2	4	3	3	27	2	1	1	2	2	1	1	1	1		2	3	3	2	2	3	83	7	16
ep.97	1807	no	m	26 10 1982	no	no	yes	no	28	24	33	7	5	7	5	1	4	4	40	6	7	5	5	7	6	4	44	2	3	3	2	1	3	3	3	3	1	3	4	5	1	4	3	117	15	26
ep.97	1824	no	f	20 04 1983	no	no	no	yes	28	24	22	4	5	5	3	1	3	1	21	3	3	4	3	2	2	4	28	1	1	1	1	3	1	2	1	1	1	1	5	2	1	3	3	71	9	16
ep.97	1918		f	07 02 1957	no	yes	no	no	54	24	41	7	7	7	6	1	7	6	9	1	1	1	1	2	2	1	20	1	1	1	1	1	1	1	1	1	1	2	3	2	1	1	1	70	3	8
ep.97	1924	yes	f	04 05 1962	no	no	no	yes	49	24									13	2	1	1	1	3	3	2	24	3	1	1	1	2	1	1	1	1	1	2	3	2	1	2	1	44	3	11
ep.97	1949	no	f	01 05 1987	no	no	no	yes	24	24	32	5	6	6	4	3	4	4	15	3	2	3	2	2	1	2	33	2	2	1	2	2	3	3	2	2	1	2	3	3	1	2	2	80	6	15
ep.97	1968		m	27 08 1967	yes	no	no	no	44	24	20	5	4	4	2	1	3	1	21	4	4	4	3	2	2	2	24	2	1	1	1	1	1	1	1	2	1	2	2	3	1	2	2	65	9	15
ep.97	1979	no	f	16 11 1985	no	no	yes	no	26	24	25	5	4	3	4	3	4	2	16	3	2	1	2	3	2	3	37	3	3	1	2	2	3	2	2	2	1	3	4	3	1	3	2	78	6	13
ep.97	1989		f	03 04 1985	no	no	no	yes	26	24	20	7	4	1	1	1	5	1	25	6	5	6	4	2	1	1	30	1	3	3	1	1	3	2	1	3	1	1	2	2	1	3	2	75	11	18
ep.97	2043		f	09 04 1959	no	no	no	yes	52	24	31	5	5	6	4	2	5	4	33	5	4	6	6	5	2	5	35	1	2	1	2	1	2	3	1	3	1	3	4	3	1	3	4	99	14	20
ep.97	2049		f	29 09 1986	no	no	yes	no	25	24	16	3	3	1	2	1	4	2	15	3	1	2	2	3	1	3	23	1	1	1	1	1	1	2	1	1	1	3	2	2	1	2	2	54	5	11
ep.97	2059	yes	f	15 06 1974	yes	no	no	no	38	24	17	3	4	2	1	2	3	2	20	4	3	2	3	2	3	3	34	2	2	2	2	3	2	1	2	2	1	2	3	4	1	3	2	71	8	17
ep.97	2060	no	f	16 11 1987	no	no	yes	no	24	24	30	6	6	5	3	3	4	3	21	3	2	3	3	4	3	3	33	2	2	1	2	3	2	1	2	2	1	3	4	3	1	2	2	84	7	16
ep.97	2072		m	09 10 1969	no	no	yes	no	42	24	26	6	5	7	5	1	1	1	38	6	5	6	7	6	2	6	37	1	2	1	2	1	1	1	4	3	1	4	4	4	1	3	4	101	16	20
ep.97	2111		f	22 09 1986	no	no	yes	no	26	24	34	7	7	7	2	2	6	3	17	3	2	2	2	3	3	2	30	2	2	1	2	3	1	3	3	1	1	1	2	3	1	2	2	81	6	17
ep.97	2164		f	11 02 1988	no	yes	no	no	24	24	36	7	7	7	3	1	6	5	18	3	2	2	2	3	2	4	27	1	2	1	1	1	2	2	1	2	1	2	3	2	1	3	2	81	6	12
ep.97	2278	no	f	16 12 1948	no	yes	no	no	65	24	35	6	7	6	3	3	6	4	28	5	3	4	6	4	2	4	32	2	2	1	2	1	1	1	3	1	1	3	3	3	1	3	4	95	13	16
ep.97	2279		f	09 02 1966	no	yes	no	no	47	24	33	5	6	7	4	3	4	4	37	6	6	6	6	6	2	5	34	2	1	2	1	1	1	1	1	3	1	4	4	4	1	3	4	104	16	20
ep.97	2368	yes	m	12 02 1987	no	yes	no	no	26	24	37	7	7	6	5	1	7	4	40	6	7	6	6	6	4	5	27	2	1	1	2	2	1	1	1	2	1	1	2	5	1	2	2	104	15	24
ep.97	2376		m	02 12 1976	no	yes	no	no	36	24	37	6	6	2	6	5	6	6	29	5	3	5	5	5	2	4	32	1	1	1	2	2	1	1	2	3	1	3	4	3	2	3	2	98	10	18
ep.97	2385		f	25 08 1971	yes	no	no	no	42	24	37	7	7	2	6	3	6	6	36	5	4	6	6	6	3	6	41	1	3	1	2	1	1	1	3	3	1	4	5	4	3	3	5	114	15	20
ep.97	2410		m	10 03 1961	no	no	no	yes	52	24	26	6	5	3	5	2		5	35	5	5	4	6	6	3	6	42	1	1	1	2	3	1	1	2	4	1	5	5	4	1	4	6	103	17	20
ep.97	2675	no	f	29 06 1989	yes	no	no	no	26	24	37	7	7	7	7	1	6	2	16	3	3	1	1	3	3	2	20	1	1	1	1	1	1	1	1	3	1	2	2	1	1	1	1	45	5	10
ep.97	2688		m	24 03 1986	no	no	no	yes	28	24	30	5	4	5	5	4	4	3	25	4	5	4	4	3	3	2	40	1	3	1	3	4	3	2	1	3	1	3	3	3	3	2	4	84	13	20
ep.97	2753	no	f	22 12 1964	no	yes	no	no	50	24	39	7	7	6	6	1	6	6	33	6	4	4	4	5	5	5	36	1	1	1	1	1	1	1	2	5	1	4	4	4	1	4	4	83	12	21
ep.97	2788	yes	m	21 03 1990	no	no	no	yes	24	24	30	6	5	5	4	1	5	4	19	3	2	3	2	3	3	3	34	1	2	1	2	2	2	2	3	3	1	3	2	3	2	2	3	66	7	16
ep.97	2858		f	18 10 1990	no	no	yes	no	24	24	36	7	7	7	7	1	6	1	9	2	2	1	1	1	1	1	16	1	1	1	1	1	1	1	1	1	1	1	1	1	1	1	1	32	4	7
ep.97	3020		f	19 06 1976	yes	no	no	no	40	24									21	3	3	3	4	4	2	2	35	2	3	1	1	4	1	1	1	3	1	4	3	4	2	3	1	68	8	17
ep.97	3032		f	1968					48	24									22	4	3	3	4	1	3	4	41	1	4	1	3	1	1	2	4	3	1	4	5	4	2	2	3	79	10	17
ep.97	3047		m	1985					30	24	18	3	2	2	5	1	3	2	9	1	2	1	1	1	2	1	20	1	2	1	3	1	1	2	1	1	1	1	1	1	1	1	1	39	4	8
ep.97	3139	yes	f	31 03 1992	no	no	no	yes	24	24	45	7	7	7	7	5	6	6	27	5	5	1	1	5	5	5	34	1	1	1	1	1	1	1	4	4	1	4	5	3	1	4	1	74	7	16
ep.97	3203	yes	f	07 07 1968	yes	no	no	no	49	24	45	7	7	7	7	3	7	7	7	1	1	1	1	1	1	1	14	1	1	1		1	1	1	1	1		1	1	1	1	1	1	28	3	6
ep.97	3211		f	23 08 1990	yes	no	no	no	27	24	31	6	6	5	2	2	5	5	19	3	3	4	3	3	1	2	31	1	2	1	1	2	1	1	2	3	1	4	4	3	1	2	2	62	8	14
ep.97	3376	no	m	21 11 1957	no	no	yes	no	60	24									33	5	5	6	5	4	4	4	40	3	2	1	2	2	3	3	1	5	1	1	5	4	2	4	1	84	11	24
ep.97	3561	no	m	02 10 1992	no	no	yes	no	26	24									23	4	4	3	2	4	4	2	44	5	4	1	3	1	3	1	2	4	3	2	4	3	1	2	5	73	11	16
ep.97	4133	no	f	22 01 1985	no	yes	no	no	34	24									16	2	3	2	3	4	1	1	32	3	3	1	3	1	3	1	1	1	1	1	2	3	2	4	2	55	8	10
ep.97	4215	no	f	29 11 1983	no	no	yes	no	36	24	39	6	6	4	5	4	7	7	23	2	4	4	4	3	2	4	47	2	2	2	2	4	2	4	2	4	2	4	4	4	1	4	4	87	12	20
fam.3	31	yes	f	1969					28	25	22	6	4	1	5	4	1	1	19	4	4	5	3	1	1	1	57	4	4	1	5	1	5	5	1	6	1	5	6	3	1	6	3	98	10	19
fam.3	54	no	f	04 04 1971	no	no	no	yes	25	25	18	6	5	1	3	1	1	1	15	3	3	2	2	2	1	2	40	1	3	1	2	3	3	1	1	5	1	4	6	1	1	4	3	73	8	11
fam.3	78	yes	m	23 12 1962	no	yes	no	no	34	25	28	6	6	5	1	1	5	4	32	5	5	5	6	3	4	4	48	1	1	1	4	4	1	1	4	6	1	4	6	3	1	5	5	108	16	22
ep.97	80	yes	m	15 05 1935	no	no	no	yes	62	25	39	5	4	6	6	6	6	6	33	5	5	5	5	3	5	5	65	2	1	1	6	6	1	5	5	5	2	5	5	5	6	5	5	137	15	31
fam.3	97	yes	f	1970					27	25	25	5	5	1	4	1	5	4	22	4	4	3	3	3	2	3	63	1	5	1	4	4	5	4	5	5	1	5	6	4	4	5	4	110	11	21
fam.3	121	no	f	26 04 1968	no	no	no	yes	30	25	39	7	6	6	5	4	6	5	11	4	2	1	1	1	1	1	58	1	4	1	5	4	5	3	1	6	1	5	7	4	4	6	1	108	4	17
fam.4	134	no	m	09 08 1973	yes	no	no	no	25	25	28	5	5	2	4	4	4	4	15	1	2	2	3	3	3	1	44	3	2	1	4	4	1	1	3	3	2	3	4	3	3	4	3	87	8	14
fam.0	147	no	m	1976					25	25	9	1	3	1	1	1	1	1	22	5	4	4	4	1	3	1	31	1	1	1	1	3	1	4	3	1	1	2	3	3	2	1	3	62	11	22
ep.97	171	no	m	30 12 1966	no	yes	no	no	27	25	34	6	3	1	6	6	6	6	21	3	3	3	3	3	3	3	51	3	3	2	5	3	1	1	3	4	1	4	4	4	5	4	4	106	10	17
fam.3	188	no	f	26 03 1970	no	no	no	yes	31	25	29	5	5	6	3	1	5	4	21	4	4	5	3	1	1	3	61	4	5	1	4	4	5	5	1	4	1	5	5	4	4	5	4	111	11	23
ep.97	228	yes	m	17 08 1973	yes	no	no	no	25	25	24	3	3	3	4	4	4	3	24	5	6	2	1	4	4	2	47	1	1	1	3	3	1	3	2	5	1	4	6	3	2	6	5	95	12	20
ep.97	242	no	m	15 11 1972	no	no	yes	no	27	25	21	3	4	1	3	2	4	4	21	4	4	2	4	1	3	3	45	3	1	1	4	3	1	1	1	4	2	4	4	4	3	5	4	87	12	17
ep.97	275	no	m	** 08 1947	yes	no	no	no	52	25	31	4	5	4	5	5	4	4	31	4	5	4	5	4	4	5	54	2	1	1	5	4	1	1	4	5	3	4	5	4	5	5	4	116	14	21
ep.97	279	no	m	17 03 1974	no	no	no	yes	25	25	31	5	6	5	4	4	3	4	29	3	4	5	4	4	5	4	56	2	2	4	3	4	4	4	4	5	2	3	5	3	3	5	3	116	11	24
ep.97	288	no	f	1974					25	25	26	5	3	5	3	4	5	1	22	3	4	3	3	1	4	4	33	1	3	1	3	3	1	1	1	3	1	1	4	3	1	3	3	81	10	17
ep.97	294	no	m	04 11 1973	no	no	yes	no	26	25	23	4	5	2	4	2	3	3	24	3	4	4	3	4	3	3	58	3	3	3	4	4	2	4	4	4	3	4	4	4	4	4	4	105	11	22
ep.97	339	yes	f	04 03 1953	no	no	no	yes	46	25									25	3	4	3	4	4	3	4	38	1	3	1	1	3	5	3	1	1	1	3	3	4	1	3	4	70	12	19
ep.97	393	yes	m	1973					27	25	18	3	3	4	2	2	3	1	25	4	3	3	4	3	4	4	46	3	2	4	2	3	3	3	2	4	2	3	3	3	2	4	3	89	10	20
ep.97	397	no	m	1953					47	25	33	6	5	6	5	3	4	4	38	6	5	5	6	4	6	6	65	3	4	3	4	4	3	4	4	4	3	4	5	5	4	5	6	136	17	30
ep.97	403	no	m	16 02 1953	no	yes	no	no	47	25	24	5	4	3	1	2	5	4	30	5	4	4	5	3	5	4	39	1	1	1	1	1	1	4	2	4	2	3	6	3	1	4	4	93	13	22
ep.97	411	no	f	03 08 1940	yes	no	no	no	61	25	27	6	6	6	1	1	6	1	42	6	6	6	6	6	6	6	58	1	5	1	1	6	1	1	4	6	1	6	6	6	1	6	6	127	18	31
ep.97	452	no	f	20 02 1950	no	yes	no	no	52	25	21	6	3	4	2	1	3	2	28	4	5	4	4	4	3	4	51	4	4	1	2	2	4	3	2	5	1	3	4	4	1	6	5	100	14	20
ep.97	477	yes	f	01 01 1962	no	yes	no	no	40	25	27	6	5	6	3	5	1	1	27	4	4	4	4	4	3	4	40	1	3	1	3	3	1	1	1	3	1	3	6	4	1	4	4	94	12	19
ep.97	520	no	f	1955					48	25	26	6	3	4	2	1	5	5	32	4	3	6	6	5	3	5	61	1	2	1	4	3	1	5	5	6	5	5	7	5	1	6	4	119	13	26
ep.97	524	no	f	12 03 1976	no	no	no	yes	27	25	30	7	6	4	2	1	5	5	40	7	6	6	6	5	4	6	69	3	3	2	3	6	4	6	3	6	1	5	6	6	3	6	6	139	18	35
ep.97	547	yes	m	1977					26	25	14	3	4	2	2	1	1	1	29	4	5	4	5	5	2	4	36	2	1	1	2	1	1	4	1	1	1	4	4	4	1	4	4	79	14	19
ep.97	580	no	f	05 04 1939	no	no	no	yes	64	25	27	6	6	7	1	1	5	1	49	7	7	7	7	7	7	7	71	6	1	1	3	7	3	3	5	6	1	6	7	7	1	7	7	147	21	38
ep.97	588	no	f	17 07 1978	yes	no	no	no	25	25	23	5	5	4	4	1	3	1	21	3	3	3	3	3	3	3	47	5	4	1	4	3	1	3	2	2	1	3	6	3	1	4	4	91	10	18
ep.97	624	no	f	1979					25	25									11	2	2	1	1	2	1	2	34	1	1	1	2	3	1	2	2	2	1	2	4	4	3	2	3	53	6	13
ep.97	693	no	f	28 11 1948	no	no	yes	no	57	25	27	5	4	5	3	5	4	1	21	3	3	3	3	3	3	3	44	1	4	1	4	3	1	3	2	4	1	2	6	4	1	4	3	92	9	19
ep.97	694	no	f	03 09 1975	no	no	yes	no	30	25	14	6	2	2	1	1	1	1	28	2	5	5	5	5	1	5	62	1	4	6	1	4	7	4	5	4	1	4	5	5	1	5	5	104	15	21
ep.97	696	yes	f	22 04 1975	no	no	no	yes	30	25	27	5	5	6	3	4	3	1	31	4	4	4	4	5	5	5	54	1	4	1	4	4	1	5	4	4	1	4	6	4	1	5	5	112	13	26
ep.97	700	no	f	09 07 1948	yes	no	no	no	56	25	23	4	3	4	4	1	3	4	31	5	4	4	5	5	3	5	56	3	4	1	4	5	1	4	3	5	1	4	6	3	2	5	5	110	14	24
ep.97	701	no	f	27 06 1977	yes	no	no	no	27	25	17	4	3	1	3	1	4	1	15	3	3	3	3	1	1	1	37	1	3	4	3	3	4	1	1	1	1	1	4	1	3	3	3	69	9	12
ep.97	712	no	f	15 07 1967	yes	no	no	no	38	25	32	5	6	5	4	3	6	3	36	6	6	5	5	6	3	5	68	4	4	1	5	6	3	3	3	6	2	5	6	5	3	5	7	136	18	28
ep.97	717	yes	f	10 05 1955	no	no	no	yes	50	25	16	3	3	2	1	1	3	3	23	4	3	3	4	4	2	3	48	3	4	3	3	2	5	4	1	3	1	3	4	4	2	3	3	87	10	19
ep.97	755	no	m	1974					31	25	29	6	5	3	5	5	3	2	24	3	3	3	2	4	5	4	52	1	2	4	5	2	2	1	3	4	3	5	5	3	4	5	3	105	8	17
ep.97	767	no	f	10 08 1940	yes	no	no	no	65	25	19	4	4	2	1	1	4	3	35	5	5	5	6	6	3	5	69	4	4	1	3	5	3	4	6	6	3	5	7	5	2	6	5	123	16	27
ep.97	777	no	f	01 04 1977	yes	no	no	yes	28	25	16	3	2	2	3	1	2	3	18	2	3	3	2	3	2	3	47	2	3	1	3	3	1	1	4	4	2	4	5	3	3	4	4	81	9	14
ep.97	788	yes	f	01 11 1980	no	no	yes	no	25	25	16	3	2	3	2	1	3	2	19	2	3	3	2	3	3	3	43	2	2	1	3	2	2	3	3	4	2	3	5	3	1	4	3	78	8	16
ep.97	795	yes	m	18 04 1972	no	no	no	yes	33	25	22	4	5	4	2	1	4	2	35	5	5	5	6	6	3	5	60	1	3	1	3	4	3	3	5	6	2	4	7	4	2	6	6	117	17	24
ep.97	828	no	m	1961					44	25	16	3	3	2	2	1	3	2	19	1	2	3	4	3	3	3	24	1	1	1	2	1	1	1	1	2	1	3	2	3	1	1	2	59	8	12
ep.97	845	no	f	24 06 1977	yes	no	no	no	28	25	18	3	4	2	2	2	3	2	30	4	5	5	4	5	2	5	55	1	1	1	3	4	2	4	5	5	2	4	7	5	2	5	4	103	13	24
ep.97	861	no	f	03 09 1975	no	no	yes	no	30	25	14	6	2	2	1	1	1	1	28	2	5	5	5	5	1	5	62	1	4	6	1	4	7	4	5	4	1	4	5	5	1	5	5	104	15	21
ep.97	891	yes	f	13 12 1981	no	yes	no	no	25	25	35	6	5	6	4	3	6	5	23	4	3	3	2	5	3	3	60	3	6	4	5	3	3	3	5	6	1	4	6	3	2	4	2	118	7	19
ep.97	956	yes	f	05 02 1949	no	yes	no	no	57	25	18	3	4	4	2	1	2	2	36	5	6	6	6	5	3	5	55	1	1	1	2	2	1	5	5	4	3	6	7	5	1	6	5	109	17	26
ep.97	1010	no	f	16 04 1966	no	no	no	yes	40	25	21	5	4	1	3	1	5	2	27	4	4	4	4	3	4	4	44	1	4	1	4	3	1	3	3	1	1	3	6	3	2	4	4	92	12	21
ep.97	1048	yes	f	19 11 1972	no	no	yes	no	34	25	27	5	4	5	3	4	4	2	28	4	4	4	4	4	4	4	49	4	3	1	3	4	1	3	3	3	1	3	6	4	2	4	4	104	12	23
ep.97	1079		f	17 01 1961	no	no			46	25	44	7	6	7	5	6	7	6	26	4	3	3	3	5	4	4	40	3	2	1	2	2	2	3	2	3	1	4	4	4	2	2	3	110	9	20
ep.97	1082	yes	f	15 12 1954	no	yes	no	no	53	25	30	6	6	6	2	1	5	4	25	4	3	3	3	4	3	5	40	2	2	2	1	1	1	2	2	2	1	4	5	4	2	5	4	95	10	17
ep.97	1088	no	f	02 01 1975	no	yes	no	no	32	25	25	5	4	5	3	1	4	3	25	3	3	4	4	3	4	4	49	4	4	1	4	3	1	1	4	1	1	4	6	4	3	4	4	99	11	19
ep.97	1183	yes	f	01 08 1969	yes	no	no	no	39	25	29	5	4	3	5	4	4	4	9	3		1	1	2	1	1	22	2	2	1	1	2	1	2	1	2	1	2	1	1	1	1	1	60	2	10
ep.97	1189		f	08 05 1947	no	no	no	yes	61	25	33	6	6	5	5	3	4	4	14	3	3	3	1	2	1	1	23	2	2	1	1	1	1	2	1	2	1	2	2	1	1	2	1	70	5	11
ep.97	1198	no	f	18 11 1952	no	no	yes	no	56	25	21	3	3	3	3	3	3	3	11	2	1	1	1	2	2	2	25	1	1	1	1	4	1	1	1	3	1	2	3	2	1	1	1	57	3	12
ep.97	1224		f	31 05 1982	no	no	no	yes	25	25	22	5	5	4	3	1	3	1	7	1	1	1	1	1	1	1	16	1	1	1	1	1	1	1	1	1	1	1	1	1	1	1	1	45	3	6
ep.97	1226	no	m	15 11 1983	no	no	yes	no	25	25	16	4	3	1	1	1	4	2	10	2	1	2	1	2	1	1	22	3	1	1	1	1	2	1	1	1	1	2	2	1	1	2	1	48	3	8
ep.97	1232		f	15 04 1953	no	no	no	yes	57	25	49	7	7	7	7	7	7	7	22	3	3	3	1	4	4	4	24	1	1	1	1	1	1	1	3	2	1	2	3	3	1	1	1	95	5	15
ep.97	1238		f	09 11 1954	no	no	yes	no	54	25	42	7	7	7	6	6	5	4	28	5	5	4	4	4	3	3	42	2	1	1	2	3	1	1	2	4	1	3	5	5	2	4	5	112	14	21
ep.97	1258	yes	f	23 07 1958	yes	no	no	no	50	25	38	7	7	7	6	2	5	4	38	7	6	7		7	4	7	57	1	3	1	3	2	1	1	5	6	2	5	7	5	3	6	6	133	12	26
ep.97	1276		f	1979					30	25	45	7	7	6	7	7	6	5	18	2	3	3	3	3	3	1	27	1	1	1	1	1	1	1	1	4	1	2	3	3	1	2	3	90	9	13
ep.97	1351		f	08 05 1958	no	no	no	yes	50	25	38	6	6	7	4	4	6	5	35	6	5	5	5	5	4	5	49	3	3	1	3	3	2	3	3	4	1	4	4	5	1	4	5	122	15	26
ep.97	1377		m	01 02 1983	no	yes	no	no	26	25	26	5	4	4	4	4	3	2	22	3	4	3	3	4	2	3	42	3	3	2	3	4	3	2	3	2	2	2	3	2	2	3	3	90	10	16
ep.97	1389		f	1959					49	25	34	6	6	6	3	3	5	5	28	4	4	4	4	4	4	4	50	3	3	1	3	4	2	4	4	4	1	3	5	4	2	3	4	112	12	24
ep.97	1456	no	f	30 04 1984	no	no	no	yes	25	25	35	6	5	4	5	3	6	6	16	3	2	3	2	3	1	2	29	2	2	1	1	3	1	1	3	2	1	2	3	2	1	2	2	80	6	13
ep.97	1486		f	01 07 1946	yes	no	no	no	63	25	30	5	5	4	4	2	5	5	27	5	3	4	3	4	3	5	31	2	2	1	2	1	2	2	1	2	1	3	3	3	2	2	2	88	8	18
ep.97	1500	no	f	30 04 1984	no	no	no	yes	25	25	31	6	5	5	4	5	4	2	7	1	1	1	1	1	1	1	18	1	1	1	1	1	1	1	1	1	1	1	3	1	1	1	1	56	3	6
ep.97	1530		f	28 12 1959	no	yes	no	no	49	25	33	6	6	6	2	1	6	6	24	4	4	4	4	4	2	2	31	3	2	1	2	2	1	1	2	2	1	2	4	3	1	2	2	88	10	16
ep.97	1583	no	f	25 10 1985	no	no	yes	no	25	25	9	2	2	1	1	1	1	1	28	4	4	4	4	4	4	4	28	2	1	1	1	1	1	1	1	3	1	4	4	2	1	3	1	65	9	16
ep.97	1598	no	f	10 08 1951	yes	no	no	no	58	25	9	2	2	1	1	1	1	1	30	5	4	4	5	5	3	4	26	1	1	1	2	1	1	1	1	3	3	3	3	1	1	2	1	65	10	15
ep.97	1644	no	f	24 04 1984	no	no	no	yes	26	25	26	6	5	5	3	1	4	2	16	3	2	3	1	3	1	3	26	1	1	2	1	2	4	1	1	1	1	2	4	2	1	1	1	68	4	12
ep.97	1738		f	20 12 1985	no	yes	no	no	25	25	29	5	5	6	2	4	4	3	19	3	3	3	3	3	2	2	24	1	1	1	1	1	1	1	1	4	1	2	2	2	1	2	2	72	8	12
ep.97	1748	no	f	22 08 1985	yes	no	no	no	25	25	41	7	7	7	5	3	6	6	12	2	2	2	2	2	1	1	26	1	1	1	1	2	1	1	2	2	1	3	3	3	1	1	2	79	6	11
ep.97	1792		f	15 08 1982	yes	no	no	no	28	25	22	6	5	1	3	1	5	1	14	3	2	3	1	1	1	3	21	1	1	1	2	1	1	2	1	1	1	1	4	1	1	1	1	57	4	11
ep.97	1879		m	21 01 1958	no	yes	no	no	53	25	29	7	6	1	4	6	2	3	17	3	3	3	2	3	1	2	21	1	1	1	1	2	1	1	1	2	1	2	2	2	1	1	1	67	6	12
ep.97	1892		f	22 07 1960	yes	no	no	no	51	25	35	6	6	6	4	1	6	6	21	3	3	3	3	3	3	3	27	2	2	2	1	3	2	2	1	1		2	2	3	1	1	2	83	8	17
ep.97	1935	no	f	31 10 1972	no	no	yes	no	39	25	25	6	5	3	3	1	5	2	15	3	3	3	2	1	1	2	19	1	1	1	1	1	1	1	1	1	1	1	4	1	1	1	1	59	6	10
ep.97	2011	yes	f	14 09 1963	no	no	yes	no	48	25	44	7	7	6	7	5	6	6	21	3	3	3	3	3	3	3	27	1	2	1	1	1	1	1	1	3	1	3	3	3	1	3	1	92	7	14
ep.97	2018	yes	f	19 05 1978	no	no	no	yes	32	25	26	5	4	4	4	2	5	2	22	3	4	4	3	2	4	2	36	2	3	2	2	2	3	2	1	3	1	3	2	3	2	3	2	84	9	18
ep.97	2020	no	f	03 03 1965	no	no	no	yes	45	25	21	4	4	3	2	2	4	2	19	3	3	2	3	3	2	3	40	3	4	3	3	2	4	3	1	2	1	3	1	3	1	3	3	80	9	15
ep.97	2062	yes	f	28 05 1971	no	no	no	yes	41	25	35	7	7	7	1	1	6	6	29	5	4	4	4	4	4	4	27	1	1	1	1	1	1	2	1	2	1	2	4	4	1	2	2	91	10	20
ep.97	2068	no	f	19 11 1957	no	no	yes	no	55	25	25	7	7	7	1	1	1	1	36	5	4	4	5	6	6	6	34	3	2	1	1	1	2	2	1	2	1	3	4	4	1	2	4	95	13	22
ep.97	2079	no	m	17 05 1951	no	no	no	yes	63	25	28	7	7	7	2	1	3	1	38	6	6	6	6	6	2	6	35	1	2	1	2	1	1	1	1	4	1	3	4	4	1	3	5	101	17	20
ep.97	2106	no	f	20 12 1969	no	yes	no	no	40	25	38	7	7	7	6	1	5	5	42	7	7	7	7	6	2	6	57	1	2	1	3	1	1	1	5	5	3	5	7	6	3	6	7	137	21	24
ep.97	2128		m	06 06 1961	yes	no	no	no	51	25	40	7	6	3	6	6	6	6	39	6	5	7	7	6	2	6	40	1	2	1	3	2	1	1	4	3	1	3	5	4	2	3	4	119	16	22
ep.97	2181		f	12 10 1987	no	no	yes	no	25	25	33	6	5	5	4	3	6	4	16	3	2	2	2	2	3	2	34	2	2	2	3	2	2	2	2	2	1	2	3	3	2	2	2	83	6	15
ep.97	2200	yes	f	01 01 1968	no	yes	no	no	44	25	36	6	5	5	5	5	6	4	32	5	4	4	6	5	2	6	33	1	1	1	2	1	1	1	1	3	1	4	4	4	1	2	5	101	15	17
ep.97	2234	yes	f	22 10 1983	no	no	yes	no	29	25	35	6	6	2	6	5	5	5	17	3	2	2	3	3	1	3	32	2	2	1	2	3	1	1	2	3	1	3	3	3	2	2	1	84	6	13
ep.97	2269		m	03 10 1980	no	no	yes	no	33	25	24	4	5	3	4	3	4	1	17	2	3	2	2	3	2	3	32	3	3	2	1	3	2	1	1	1	1	2	3	3	2	2	2	73	7	13
ep.97	2327	no	f	11 06 1969	yes	no	no	no	44	25	32	6	6	3	1	7	5	4	34	5	4	4	6	6	3	6	34	1	2	1	1	1	1	2	1	3	1	4	4	3	1	4	4	100	14	18
ep.97	2345	yes	f	13 10 1948	no	no	yes	no	64	25	31	7	7	7	7	1	1	1	31	4	4	4	4	5	5	5	36	1	1	1	3	3	2	1	1	2	1	3	5	5	1	3	3	98	11	22
ep.97	2365		f	01 11 1959	no	no	yes	no	53	25	36	6	6	6	5	6	2	5	36	6	5	6	6	5	2	6	34	1	2	1	1	1	1	1	2	3	1	5	3	4	1	3	4	106	15	20
ep.97	2384	yes	f	18 07 1985	yes	no	no	no	28	25	38	6	6	6	6	2	6	6	22	4	4	3	3	3	2	3	34	1	2	1	2	3	1	1	2	3	1	2	4	3	1	4	3	94	10	16
ep.97	2435	no	f	22 02 1983	no	yes	no	no	30	25	33	6	5	2	6	1	7	6	31	5	4	3	6	5	3	5	30	1	1	1	2	1	1	1	2	2	1	4	3	3	1	3	3	94	13	16
ep.97	2472		f	22 01 1959	no	yes	no	no	54	25	29	6	6	5	2	3	5	2	35	6	6	5	4	5	4	5	39	1	1	1	2	2	1	1	2	3	1	4	5	5	1	4	5	103	15	23
ep.97	2477	no	f	29 01 1963	no	yes	no	no	50	25	36	6	7	6	3	2	6	6	42	6	5	6	7	6	7	5	40	1	3	1	3	1	1	1	3	4	1	4	4	4	1	3	5	118	17	25
ep.97	2495		m	1986					34	25	23	4	3	4	2	1	5	4	15	2	2	2	3	2	2	2	25	1	1	2	1	1	1	1	1	2	1	2	3	3	2	1	2	48	7	11
ep.97	2564		f	16 06 1965	yes	no	no	no	49	25	32	6	6	5	5	2	4	4	21	3	4	3	3	4	2	2	31	1	2	1	2	3	2	3	1	2	1	2	4	3	1	1	2	84	9	17
ep.97	2568	no	f	29 07 1988	yes	no	no	no	25	25	27	5	3	5	3	3	5	3	13	3	2	2	2	1	2	1	34	2	3	3	2	3	3	3	2	1	1	2	1	3	1	2	2	74	6	16
ep.97	2611	no	f	08 10 1984	yes	no	no	no	29	25	15	4	2	5	1	1	1	1	13	2	2	2	2	1	2	2	19	1	1	1	1	1	1	1	1	1	1	1	3	2	1	1	1	47	5	10
ep.97	2618		f	28 12 1969	no	yes	no	no	44	25	35	6	6	6	5	1	6	5	19	4	4	2	2	3	1	3	28	1	2	1	1	3	1	1	1	3	1	2	3	3	1	2	2	82	8	14
ep.97	2622		f	27 05 1957	no	no	no	yes	58	25	36	7	7	6	7	3	3	3	30	4	5	5	6	6	2	2	28	1	1	1	2	2	1	1	1	4	1	1	4	2	1	4	1	78	12	16
ep.97	2641	no	m	30 11 1972	no	no	yes	no	41	25	30	4	5	3	6	5	3	4	12	2	2	1	1	3	1	2	24	1	1	1	2	2	1	1	2	2	1	2	2	2	2	1	1	52	4	9
ep.97	2643		m	11 10 1960	no	no	yes	no	53	25	21	5	4	4	2	1	3	2	17	3	3	2	2	2	2	3	36	3	2	2	2	4	2	2	2	3	1	2	3	3	1	2	2	65	7	16
ep.97	2644		m	14 12 1964	no	yes	no	no	49	25	32	6	6	4	5	2	5	4	23	3	3	4	4	3	2	4	37	2	2	1	2	2	1	2	4	3	1	3	4	3	2	2	3	77	10	16
ep.97	2653	no	m	11 10 1981	no	no	yes	no	32	25	20	3	3	4	2	1	4	3	23	3	4	4	3	3	3	3	31	2	2	1	3	2	2	2	3	2	1	1	3	2	1	2	2	69	9	16
ep.97	2659		m	1988					27	25	30	5	4	3	5	5	4	4	17	4	3	3	2	1	2	2	27	1	2	1	2	1	2	1	1	2	1	4	2	2	3	2		55	5	13
ep.97	2697	no	f	20 04 1989	no	no	no	yes	25	25	23	5	3	2	3	3	4	3	14	3	3	2	1	1	1	3	21	1	1	1	2	1	1	1	1	1	1	1	4	2	1	1	1	42	5	10
ep.97	2704	no	f	10 04 1987	no	no	no	yes	27	25	39	7	7	7	4	2	6	6	18	3	3	2	3	3	1	3	29	1	2	1	2	2	1	1	2	3	1	2	2	3	1	2	3	64	9	12
ep.97	2751	no	f	25 08 1974	yes	no	no	no	40	25	47	7	7	7	6	6	7	7	24	5	2	2	1	5	5	4	30	1	1	1	1	3	1	1	5	3	1	3	4	1	1	2	1	67	4	17
ep.97	2767		f	14 07 1988	yes	no	no	no	25	25	49	7	7	7	7	7	7	7	7	1	1	1	1	1	1	1	16	1	1	1	1	1	1	1	1	1	1	1	1	1	1	1	1	72	3	6
ep.97	2770	no	f	13 11 1961	no	no	yes	no	53	25	37	6	6	5	5	5	5	5	20	3	3	3	3	4	1	3	29	1	1	1	1	5	1	1	4	3	1	2	2	2	1	1	2	56	8	15
ep.97	2789		m	1988					27	25	21	6	4	5	3	1	1	1	7	1	1	1	1	1	1	1	20	1	1	1	1	1	1	1	1	1	1	1	2	1	2	2	2	34	4	6
ep.97	2807		m	25 08 1981	yes	no	no	no	31	25	20	3	3	5	3	1	4	1	20	3	3	2	3	3	3	3	26	2	2	2	2	2	1	1	1	2	1	2	2	2	1	1	2	66	8	13
ep.97	2829		f	19 10 1968	no	no	yes	no	47	25	32	6	6	6	2	2	6	4	19	4	2	3	3	3	1	3	40	4	2	3	3	3	1	3	2	3	1	3	3	3	1	3	2	72	7	17
ep.97	2830		f	14 06 1953	yes	no	no	no	61	25	32	6	6	6	3	1	6	4	22	4	4	1	4	3	3	3	45	4	4	1	4	3	3	3	2	3	1	3	3	3	1	3	4	84	12	17
ep.97	2833		f	08 11 1956	yes	no	no	no	59	25	49	7	7	7	7	7	7	7	21	3	3	3	3	3	4	2	30	1	1	1	1	4	1	1	1	4	1	3	3	3	1	2	2	58	8	18
ep.97	2893		m	1990					25	25	13	2	2	4	1	1	1	2	12	3	1	2	1	3	1	1	21	1	1	1	1	1	1	1	1	2	1	1	2	2	3	1	1	42	3	10
ep.97	2930	no	f	20 06 1989	yes	no	no	no	27	25	25	6	5	1	1	5	5	2	20	4	3	3	3	2	3	2	19	1	1	1	1	1	1	1	1	1	1	1	3	2	1	1	1	50	7	14
ep.97	2960		m	1989					27	25	32	6	5	6	3	5	3	4	12	1	2	3	2	2	1	1	31	1	3	1	2	2	2	2	2	1	2	3	3	2	1	2	2	56	6	11
ep.97	3011		f	28 09 1969	no	no	yes	no	46	25	36	6	6	5	6	4	5	4	13	2	2	1	2	2	2	2	29	2	1	1	2	2	1	1	1	3	1	3	3	3	1	2	2	51	6	11
ep.97	3019		f	1966					50	25									17	3	3	2	3	1	1	4	33	3	3	1	1	1	2	3	1	1	1	1	3	4	1	4	3	62	9	14
ep.97	3029		f	1969					47	25									12	3	2	2	1	1	1	2	31	3	3	1	2	1	2	1	1	1	1	3	2	4	1	3	2	51	5	12
ep.97	3057		f	01 01 1983	no	yes	no	no	33	25	41	7	7	7	7	1	6	6	37	3	3	2	2	23	1	3	30	1	2	1	3	2	1	1	2	3	1	2	3	3	1	2	2	79	7	12
ep.97	3070	no	f	01 02 1957	no	yes	no	no	59	25	14	3	5	1	1	1	2	1	20	3	2	4	3	4	1	3	33	4	3	2	2	2	2	1	1	1	1	2	3	3	1	2	3	64	8	14
ep.97	3093		m	01 02 1969	no	yes	no	no	53	25	22	4	4	4	1	1	4	4	23	4	4	3	2	4	2	4	24	1	1	1	4	1	1	1	1	1	1	2	2	2	1	2	2	54	8	13
ep.97	3094		m	01 07 1985	yes	no	no	no	31	25	24	1	6	7	1	1	7	1	15	1	1	2	1	4	2	4	18	2	1	1	1	1	1	1	1	1	1	1	2	1	1	1	1	45	3	8
ep.97	3098		m	27 11 1975	no	no	yes	no	40	25	26	4	4	5	2	1	6	4	17	2	2	2	1	4	2	4	22	1	1	1	2	1	1	1	1	1	1	2	4	2	1	1	1	46	4	10
ep.97	3130		f	17 10 1983	no	no	yes	no	33	25	46	7	7	7	7	6	6	6	24	4	3	1	1	5	5	5	36	4	1	1	1	1	1	1	2	2	1	4	6	4	1	3	3	72	7	16
ep.97	3141		f	08 07 1980	yes	no	no	no	36	25	47	7	7	7	7	5	7	7	31	6	6	6	6	3	2	2	47	1	4	3	3	1	3	3	3	1	4	5	5	4	1	3	3	125	15	22
ep.97	3156		f	17 09 1991	no	no	yes	no	25	25	46	7	7	7	7	6	6	6	25	6	1	3	1	4	5	5	51	1	6	1	6	1	1	1	6	5	1	5	6	4	1	5	1	98	3	20
ep.97	3200	no	f	03 03 1970	no	no	no	yes	47	25	30	5	5	5	3	4	4	4	28	4	4	4	4	4	4	4	44	1	2	1	2	4	1	1	6	4	1	4	4	4	1	4	4	89	12	21
ep.97	3307		f	16 03 1970	no	no	no	yes	47	25	35	6	7	6	3	1	6	6	20	4	3	3	3	4	1	2	33	1	2	1	2	3	1	1	2	4	1	2	4	4	1	2	2	78	8	16
ep.97	3390		f	22 08 1971	yes	no	no	no	46	25	35	5	5	5	5	5	5	5	24	3	3	3	3	4	4	4	44	1	3	2	4	2	2	3	3	4	1	3	4	4	2	3	3	96	9	19
ep.97	3403		f	24 04 1971	no	no	no	yes	47	25	30	5	5	4	4	2	5	5	23	4	4	4	4	3	2	2	53	5	5	4	3	5	3	4	2	2	2	3	3	4	2	3	3	106	11	23
ep.97	3428	no	f	26 08 1990	yes	no	no	no	27	25									23	4	3	3	2	3	4	4	34	1	2	1	3	1	3	1	1	1	1	3	4	4	4	3	1	69	6	17
ep.97	4005	no	m	19 01 1986	no	yes	no	no	32	25	40	6	6	7	7	4	7	3	23	3	5	4	3	4	2	2	36	1	2	1	1	1	1	4	1	3	1	1	5	2	1	5	6	80	14	16
ep.97	4019	yes	f	15 12 1967	no	yes	no	no	51	25									14	2	3	2	3	2	1	1	34	3	3	1	3	1	3	1	1	1	1	1	3	3	3	4	2	55	8	10
ep.97	4096	no	f	13 05 1978	no	no	no	yes	40	25	28	4	4	4	4	4	4	4	15	3	2	2	1	4	1	2	32	2	2	1	2	3	1	1	2	3	1	3	4	2	2	2	1	68	4	12
ep.97	4134	no	f	19 01 1990	no	yes	no	no	28	25									18	4	3	3	3	2	1	2	38	3	3	3	3	2	3	1	1	3	3	1	3	3	2	2	2	70	8	14
ep.97	4218	no	f	25 05 1990	no	no	no	yes	29	25	25	5	5	4	4	1	4	1	23	4	4	3	4	3	1	4	27	1	2	2	2	1	2	3	1	2	1	2	1	3	1	2	1	61	9	15
ep.97	4257	no	f	21 03 1981	no	no	no	yes	37	25	33	5	5	2	5	3	6	7	16	4	2	2	1	2	2	3	29	1	2	1	2	2	2	1	2	2	2	2	2	2	2	2	2	59	5	13
ep.97	4290	no	m	16 05 1994	no	no	no	yes	25	25	42	6	6	6	6	6	6	6	12	3	2	1	1	2	1	2	22	1	2	1	1	1	1	1	1	3	1	2	2	3	1	2	2	44	5	10
ep.97	4337	no	m	18 09 1971	no	no	yes	no	48	25	42	6	6	6	7	6	6	5	14	2	2	2	2	2	2	2	32	2	3	2	2	2	1	1	1	1	2	2	2	3	3	2	3	61	7	12
Mor	3		m						38	26	15	3	3	3	1	1	3	1	16	3	2	3	3	3	1	1	32	1	3	3	3	1	3	1	1	3	1	1	3	1	1	3	3	63	8	10
ep.97	42	no	f	02 02 1969	no	yes	no	no	28	26	24	4	3	5	4	1	5	2	10	1	1	3	2	1	1	1	50	1	4	6	4	1	5	2	2	1	1	4	7	3	1	4	4	84	7	11
fam.3	63	no	f	14 11 1970	no	no	yes	no	26	26	34	6	5	6	5	1	6	5	20	4	4	3	3	2	1	3	68		3	1	4	4	4	2	6	6	7	5	7	4	5	5	5	122	12	18
fam.3	94	yes	f	05 08 1970	yes	no	no	no	27	26	30	6	5	5	4	1	5	4	20	4	4	3	3	2	1	3	62	1	4	1	5	4	5	3	5	5	1	5	6	4	4	5	4	112	11	19
fam.3	111	yes	f	03 02 1972	no	yes	no	no	26	26	31	6	5	6	4	1	6	3	14	3	2	4	2	1	1	1	37	3	1	1	1	3	1	1	1	5	1	4	6	1	1	5	2	82	6	13
ep.97	138	no	f	1948					49	26	34	5	5	5	4	5	5	5	33	5	4	5	5	3	6	5	63	2	2	2	5	4	2	3	6	5	2	4	6	5	5	5	5	130	14	28
ep.97	177		m		yes	no			26	26	35	6	3	2	6	6	6	6	11	2	2	2	1	1	1	2	34	3	3	1	4	1	1	1	1	3	1	1	3	2	4	3	2	80	5	9
fam.3	221	no	f	1976					28	26	25	4	4	6	4	1	4	2	21	3	3	3	3	3	3	3	55	3	5	1	5	4	4	3	4	2	1	3	6	4	1	4	5	101	11	20
fam.3	229	no	f	1978					26	26	30	5	5	5	4	4	4	3	22	3	3	3	3	3	3	4	56	1	4	1	4	4	1	4	4	4	3	4	6	4	3	4	5	108	11	21
fam.4	231	no	m	02 01 1975	no	yes	no	no	27	26	18	4	3	3	2	3	2	1	26	4	4	3	4	4	4	3	48	2	3	3	3	4	3	4	3	5	1	3	4	4	1	4	1	92	9	23
ep.97	251	yes	m	02 05 1955	no	no	no	yes	44	26	30	4	4	4	4	5	5	4	27	4	4	4	3	3	5	4	58	4	2	1	5	4	1	3	5	4	2	3	5	4	5	5	5	115	12	24
ep.97	273	yes	f	16 07 1949	yes	no	no	no	50	26	9	1	1	1	1	3	1	1	15	3	1	1	1	3	3	3	28	1	1	1	1	3	1	1	3	1	1	3	3	3	1	1	3	52	5	14
ep.97	357	no	f	09 08 1973	yes	no	no	no	26	26	16	4	3	1	3	1	3	1	20	4	3	3	1	3	3	3	48	5	3	4	3	3	5	4	1	3	1	1	4	3	1	3	4	84	8	20
ep.97	481	no	m	** 04 1969	no	no	no	yes	33	26	24	3	4	2	4	1	6	4	22	3	2	3	2	3	4	5	59	4	5	1	4	4	5	1	4	4	2	3	6	4	4	5	3	105	7	19
ep.97	552	no	f	1969					34	26	24	5	3	3	5	1	4	3	19	3	2	4	3	3	1	3	48	1	3	1	4	3	3	1	4	4	3	3	5	3	2	5	3	91	8	15
ep.97	557	no	f	1976					27	26	27	4	4	2	5	4	4	4	12	2	1	2	2	2	1	2	45	1	3	1	3	1	1	3	4	3	4	3	6	2	3	5	2	84	5	11
ep.97	564	no	f	16 09 1974	no	no	yes	no	29	26	20	3	3	3	4	1	3	3	28	4	5	4	5	4	2	4	51	2	2	1	3	2	2	1	5	4	3	4	7	3	3	4	5	99	15	16
ep.97	568	no	f	30 09 1972	no	no	yes	no	31	26	29	5	5	5	3	4	4	3	26	4	4	4	3	3	4	4	50	1	4	1	4	3	1	2	4	4	1	4	6	4	3	4	4	105	11	21
ep.97	582	no	f	1948					56	26	25	6	5	6	1	1	5	1	28	5	5	5	5	4	1	3	67	7	7	7	1	1	7	5	4	1	1	4	7	4	1	5	5	120	15	21
ep.97	641	yes	f	1972					32	26	24	5	4	5	1	1	5	3	16	3	3	3	1	2	1	3	51	3	4	5	5	2	5	3	2	1	3	4	4	1	5	2	2	91	6	13
ep.97	653	yes	f	06 01 1962	no	yes	no	no	42	26	25	5	5	5	4	4	1	1	27	4	4	3	5	4	2	5	33	1	1	1	1	2	4	2	2	3	1	2	6	2	1	3	1	85	10	15
ep.97	728	no	f	1950					55	26	26	6	6	6	3	1	3	1	32	4	5	5	3	6	6	3	60	5	4	6	2	4	4	4	4	5	1	2	4	4	1	5	5	118	13	27
ep.97	741	no	f	21 08 1979	yes	no	no	no	26	26	11	1	2	2	2	2	1	1	11	2	1	2	1	2	1	2	28	2	2	1	2	2	1	1	1	2	1	3	2	3	1	2	2	50	4	11
ep.97	747	no	m	1950					55	26	18	4	4	3	2	1	2	2	21	4	4	2	3	3	3	2	51	1	2	2	2	2	3	3	4	4	4	5	5	4	2	4	4	90	11	18
ep.97	778	no	f	08 05 1976	no	no	no	yes	29	26	18	4	2	2	3	3	2	2	25	4	3	3	3	4	3	5	41	2	2	1	2	3	1	1	3	4	1	4	5	3	2	4	3	84	9	17
ep.97	908	no	f	02 12 1959	no	yes	no	no	46	26	14	1	4	1	1	2	3	2	32	5	5	4	5	6	2	5	51	1	2	1	3	3	1	2	4	6	1	4	6	5	2	5	5	97	15	21
ep.97	910		f	11 05 1947	no	no	no	yes	59	26	20	4	4	2	3	1	4	2	33	5	3	6	6	5	2	6	62	2	2	1	3	3	5	5	5	6	2	5	6	4	2	6	5	115	14	25
ep.97	936	no	f	05 09 1946	no	no	yes	no	60	26	19	3	5	2	1	1	4	3	36	6	6	3	6	6	2	7	54	1	2	1	2	1	1	3	4	6	2	6	7	5	2	6	5	109	17	20
ep.97	946		f	10 04 1958	no	no	no	yes	48	26	18	4	3	3	2	1	4	1	27	4	4	4	4	5	2	4	46	1	4	1	2	2	1	2	3	5	1	4	5	4	2	5	4	91	12	18
ep.97	953	no	f	21 07 1959	yes	no	no	no	47	26	14	3	2	2	2	1	2	2	20	3	3	2	3	4	1	4	36	1	2	1	2	1	1	1	3	3	2	4	4	3	1	4	3	70	9	11
ep.97	966		f	23 11 1980	no	no	yes	no	26	26	20	3	4	2	2	2	4	3	33	5	4	5	5	5	4	5	45	3	2	1	3	2	3	3	4	4	1	3	4	4	1	4	3	98	12	23
ep.97	976	yes	f	22 12 1960	no	yes	no	no	46	26	22	3	3	4	3	2	4	3	35	5	4	6	6	6	3	5	58	2	3	1	3	2	1	3	5	6	3	5	7	4	2	6	5	115	15	23
ep.97	978		f	24 07 1946	yes	no	no	no	60	26	20	4	4	3	2	1	3	3	31	4	4	6	4	4	4	5	46	1	3	2	2	4	2	1	2	5	2	2	6	3	6	1	4	97	12	22
ep.97	982	no	f	11 06 1977	yes	no	no	no	29	26	23	4	4	4	3	3	3	2	26	4	4	4	4	3	3	4	39	1	3	1	3	3	1	3	1	3	1	2	6	3	2	3	3	88	11	20
ep.97	1015	no	f	01 12 1950	no	yes	no	no	57	26	18	3	3	3	2	1	3	3	22	3	4	4	3	3	2	3	43	4	4	2	2	3	2	2	2	2	1	4	4	4	1	4	2	83	9	18
ep.97	1018	yes	f	15 06 1961	yes	no	no	no	46	26	18	3	3	3	2	2	3	2	23	3	3	4	4	3	3	3	41	3	3	3	3	2	2	2	3	2	1	3	3	3	2	3	3	82	10	17
ep.97	1046	no	m	21 01 1981	no	yes	no	no	26	26	24	6	3	5	1	1	6	2	11	2	1	2	1	2	2	1	23	1	2	1	1	2	2	1	1	1	1	2	2	3	1	1	1	58	3	12
ep.97	1054	yes	f	12 09 1981	no	no	yes	no	26	26	45	7	7	7	6	6	6	6	11	2	1	1	3	1	1	2	23	1	1	1	1	2	1	1	3	1	1	1	2	3	1	1	2	79	6	10
ep.97	1078	no	f	03 08 1949	yes	no	no	no	58	26	29	3	4	3	5	5	5	4	18	3	2	2	2	3	3	3	27	3	1	2	1	2	1	2	1	2	1	2	2	2	1	2	2	74	6	14
ep.97	1085	no	f	05 07 1980	yes	no	no	no	26	26	24	5	5	1	4	3	3	3	9	1	1	1	1	1	3	1	45	1	4	1	4	3	1	1	3	1	1	4	6	4	3	4	4	78	6	13
ep.97	1103	no	m	06 10 1981	no	no	yes	no	26	26	25	4	3	5	4	5	2	2	17	3	2	2	1	3	3	3	28	1	1	1	2	3	1	1	1	3	1	2	1	4	1	3	2	70	5	16
ep.97	1141	no	f	20 02 1958	no	yes	no	no	50	26	22	5	4	5	3	1	3	1	24	4	3	3	3	4	3	4	25	1	1	1	1	2	1	1	1	1	1	2	4	3	1	1	3	71	9	16
ep.97	1148		f	04 06 1965	yes	no	no	no	42	26	35	7	6	7	3	2	6	4	35	6	4	6	6	5	2	6	60	1	4	2	4	3	1	1	5	5	1	4	7	5	4	7	6	130	16	23
ep.97	1154		f	21 09 1959	no	no	yes	no	48	26	18	4	4	2	1	1	4	2	23	4	3	3	4	3	3	3	29	3	2	1	2	2	1	2	1	2	1	2	2	3	1	2	2	70	9	17
ep.97	1216		f	29 07 1990	yes	no	no	no	26	26	41	6	6	6	5	6	6	6	30	4	4	4	3	5	5	5	43	3	3	2	3	2	1	2	3	3	1	4	4	3	2	4	3	114	10	20
ep.97	1370	no	f	07 09 1959	no	no	yes	no	49	26	15	5	3	1	1	1	3	1	13	3	3	1	1	3	1	1	29	1	1	1	1	1	4	2	2	3	1	2	3	2	1	2	2	57	6	10
ep.97	1380		f	15 11 1954	no	no	yes	no	54	26	25	5	5	3	3	3	3	3	26	4	4	3	3	4	4	4	37	2	2	2	1	2	2	2	4	4	1	1	3	4	4	1	2	88	9	19
ep.97	1412	no	f	29 11 1981	no	no	yes	no	27	26	28	5	5	3	4	4	4	3	13	2	1	1	2	3	1	3	25	1	1	1	1	3	1	1	3	1	1	1	6	1	1	1	1	66	4	9
ep.97	1468	yes	f	21 04 1973	no	no	no	yes	37	26	30	6	5	5	4	3	4	3	14	3	2	1	1	3	1	3	20	1	1	1	1	1	1	1	2	1	1	1	4	1	1	1	1	64	4	8
ep.97	1493	yes	f	23 03 1983	no	no	no	yes	26	26	27	6	5	3	4	5	1	3	10	2	1	2	1	2	1	1	18	1	1	1	1	1	1	1	1	1	1	1	3	1	1	1	1	55	3	8
ep.97	1495	no	f	08 01 1980	no	yes	no	no	29	26	19	3	3	5	3	1	3	1	17	3	2	2	3	3	1	3	19	1	1	1	1	1	1	1	1	1	1	1	3	2	1	1	1	55	6	10
ep.97	1615		m	08 12 1983	no	yes	no	no	26	26	29	5	6	3	3	6	4	2	36	6	6	7	5	5	4	3	43	1	1	1	1	3	1	4	3	3	1	3	5	5	2	3	6	108	17	29
ep.97	1625	no	f	29 03 1964	no	no	no	yes	46	26	27	6	6	1	1	1	6	6	42	6	6	6	6	6	6	6	43	1	1	1	2	3	1	3	3	6	1	4	7	4	1	4	1	112	13	28
ep.97	1638	no	f	19 10 1984	no	no	yes	no	26	26	28	6	5	2	4	3	6	2	9	2	1	2	1	1	1	1	19	1	1	1	1	1	1	1	1	1	1	1	4	1	1	1	1	56	3	8
ep.97	1657		f	16 05 1980	no	no	no	yes	30	26	22	4	4	3	3	4	1	3	13	3	2	1	2	2	1	2	23	2	1	1	2	1	1	1	1	2	1	2	2	2	1	2	1	58	5	9
ep.97	1662		m	08 04 1974	no	no	no	yes	36	26	34	5	7	7	5	2	6	2	35	5	7	5	7	5	3	3	44	1	3	2	3	2	1	2	3	5	2	3	5	4	1	3	4	113	18	21
ep.97	1717	no	f	03 08 1984	yes	no	no	no	26	26	47	7	7	7	7	5	7	7	7	1	1	1	1	1	1	1	31	1	1	1	7	7	1	1	1	4	1	1	1	1	1	1	1	85	3	12
ep.97	1730		m	22 05 1968	no	no	no	yes	42	26	23	5	5	3	3	1	3	3	27	5	6	3	3	5	1	4	34	1	2	1	2	1	1	2	2	4	1	3	4	3	1	3	3	84	12	15
ep.97	1762	no	m	22 11 1983	no	no	yes	no	27	26	21	4	4	4	3	1	3	2	22	3	3	3	4	3	3	3	44	3	3	4	3	3	4	3	1	2	1	3	3	3	1	4	3	87	10	18
ep.97	1774	yes	f	07 10 1984	no	no	yes	no	27	26	42	7	7	7	7	1	7	6	39	5	4	6	6	6	6	6	49	4	4	1	1	1	2	3	3	4	1	4	6	6	1	4	4	130	14	27
ep.97	1782	yes	f	15 01 1969	no	yes	no	no	42	26	24	5	4	5	3	1	4	2	14	3	1	3	2	1	1	3	22	1	2	1	2	2	1	1	1	1	1	1	4	1	1	1	1	60	4	11
ep.97	1838		m	29 10 1960	no	no	yes	no	50	26	25	7	7	4	1	1	4	1	13	2	1	1	1	3	3	2	16	1	1	1	1	1	1	1	1	1	1	1	1	1	1	1	1	54	3	9
ep.97	1895		f	04 02 1971	no	yes	no	no	40	26	10	2	3	1	1	1	1	1	21	3	3	3	3	3	3	3	29	2	2	1	1	3	1	2	3	2	1	2	3	2	1	2	1	60	7	16
ep.97	1906	no	f	03 06 1981	yes	no	no	no	30	26	36	6	5	5	5	5	5	5	23	4	4	4	4	3	2	2	46	4	3	3	2	3	1	3	3	4	1	3	4	3	2	3	4	105	12	19
ep.97	1908		f	21 02 1959	no	yes	no	no	52	26	41	6	6	6	6	6	6	5	23	4	2	3	4	4	3	3	47	4	3	2	2	4	1	1	3	4	1	3	4	5	3	3	4	111	10	20
ep.97	1972	no	f	07 01 1985	no	yes	no	no	26	26	29	5	3	5	4	3	5	4	16	3	3	2	2	2	2	2	33	3	2	1	2	2	2	2	3	2	1	2	3	3	2	2	1	78	6	14
ep.97	2030	no	m	29 09 1985	no	no	yes	no	26	26	28	6	4	2	4	2	6	4	15	3	2	1	2	2	2	3	27	1	2	1	2	2	2	2	2	1	1	1	3	2	1	2	2	70	6	12
ep.97	2048		f	08 06 1980	no	no	no	yes	32	26	23	5	4	1	3	1	5	4	15	3	1	1	3	3	1	3	24	1	1	1	1	1	1	1	2	2	1	3	3	2	1	2	1	62	5	9
ep.97	2096	no	f	09 08 1986	yes	no	no	no	26	26	49	7	7	7	7	7	7	7	32	5	5	5	4	5	3	5	52	3	4	4	3	3	2	3	3	4	3	3	4	4	2	3	4	133	13	23
ep.97	2110	no	f	25 09 1983	no	no	yes	no	29	26	26	5	5	6	3	1	4	2	17	3	3	3	2	1	2	3	27	1	1	1	1	3	1	2	1	1	1	2	6	3	1	1	1	70	6	16
ep.97	2115		f	27 04 1964	no	no	no	yes	48	26	30	6	6	6	3	4	3	2	23	4	2	2	4	4	3	4	31	1	1	1	2	3	1	1	2	3	1	3	3	3	1	3	2	84	8	16
ep.97	2131		f	08 12 1968	no	yes	no	no	43	26	40	7	7	7	7	7	4	1	11	2	1	1	1	3	1	2	19	1	1	1	1	1	1	1	1	1	1	2	2	2	1	1	1	70	3	8
ep.97	2137		f	29 12 1946	no	yes	no	no	65	26	40	7	7	7	4	1	7	7	31	4	3	4	5	5	5	5	38	4	3	1	2	1	1	1	2	4	1	2	6	2	1	4	3	109	11	17
ep.97	2152		m	08 12 1974	no	yes	no	no	37	26	28	6	6	2	2	2	5	5	35	5	6	6	6	5	2	5	34	1	2	1	2	1	1	2	1	1	4	4	3	4	1	3	3	97	15	20
ep.97	2160		f	09 01 1979	no	yes	no	no	33	26	38	7	7	4	7	1	6	6	30	5	4	4	5	5	2	5	25	1	1	1	1	1	1	1	1	1	1	3	3	3	1	1	4	93	13	16
ep.97	2259	yes	f	09 03 1986	no	no	no	yes	27	26	30	6	5	2	4	3	7	3	14	3	2	1	2	2	2	2	35	2	3	2	2	2	3	3	2	2	1	2	3	2	1	3	2	62	6	13
ep.97	2285		f	15 10 1980	no	no	yes	no	32	26	9	1	3	1	1	1	1	1	16	3	2	1	2	3	2	3	20	1	1	1	1	2	1	1	1	2	1	2	1	2	1	1	1	45	5	11
ep.97	2320	no	f	15 05 1978	no	no	no	yes	35	26	40	7	6	6	7	2	6	6	20	4	3	2	3	4	1	3	29	2	2	1	2	2	2	1	2	3	1	2	2	2	1	2	2	89	8	12
ep.97	2339	no	f	02 11 1988	no	no	yes	no	29	26	41	6	6	7	5	6	6	5	16	2	2	2	3	2	2	3	41	5	3	5	2	4	1	1	2	3	1	2	3	3	1	2	3	98	8	14
ep.97	2363		f	12 01 1968	no	yes	no	no	45	26	34	6	6	6	5	2	5	4	23	3	3	4	4	4	1	4	28	1	2	1	2	1	1	1	1	3	1	3	2	3	1	2	3	85	10	13
ep.97	2392	yes	f	15 12 1956	no	yes	no	no	57	26	32	6	6	6	4	1	5	4	25	4	4	4	4	4	2	3	36	2	2	1	2	3	2	2	2	3	1	2	3	4	1	3	3	93	11	19
ep.97	2540		f	21 04 1969	no	no	no	yes	45	26	28	6	6	6	2	1	5	2	20	3	3	3	2	4	2	3	29	1	2	1	2	3	1	1	2	3	1	2	3	2	1	2	2	77	7	14
ep.97	2601	no	f	19 04 1957	no	no	no	yes	57	26	12	4	3	1	1	1	1	1	18	3	2	3	2	3	2	3	23	3	2	1	1	1	1	1	1	1	1	2	2	2	1	2	1	53	5	12
ep.97	2635	no	f	11 10 1984	no	no	yes	no	29	26	20	4	3	4	2	1	4	2	13	3	2	2	1	1	2	2	20	1	1	1	1	1	1	2	1	1	1	1	3	2	1	1	1	40	4	12
ep.97	2678	no	m	03 03 1992	no	no	no	yes	26	26	28	4	5	2	4	4	5	4	12	2	2	2	2	1	1	2	22	1	1	2	1	1	1	1	1	2	1	1	2	2	2	1	2	44	6	9
ep.97	2773		f	23 09 1967	no	no	yes	no	47	26	37	7	7	7	7	1	7	1	7	1	1	1	1	1	1	1	16	1	1	1	1	1	1	1	1	1	1	1	1	1	1	1	1	30	3	6
ep.97	2794		m	1985					30	26	22	4	4	4	3	1	4	2	10	1	1	2	1	2	2	1	28	1	3	1	1	1	1	2	2	3	2	1	2	2	2	2	2	55	4	10
ep.97	3005	no	f	18 02 1990	no	yes	no	no	26	26	49	7	7	7	7	7	7	7	20	5	3	2	1	3	3	3	25	1	1	1	1	1	1	1	3	2	1	2	3	3	1	2	1	52	5	15
ep.97	3055		f	09 09 1965	no	no	yes	no	51	26	35	6	5	5	5	5	5	4	13	2	2	1	2	3	1	2	24	1	1	1	2	2	1	1	1	2	1	2	2	2	1	2	2	48	6	9
ep.97	3080		m	07 08 1990	yes	no	no	no	26	26	23	4	3	4	2	3	3	4	36	6	5	5	6	5	5	4	24	1	1	1	1	2	1	1	2	1	1	1	2	2	1	2	4	68	15	21
ep.97	3138		m	27 08 1967	yes	no	no	no	49	26	28	2	6	1	6	1	6	6	29	6	5	5	2	4	3	4	19	1	1	1	1	1	1	1	2	1	1	1	2	2	1	1	1	57	8	18
ep.97	3395	no	f	09 03 1974	no	no	no	yes	44	26									17	3	3	3	3	2	1	2	25	1	1	1	1	1	1	1	1	3	1	1	3	3	2	2	2	58	8	12
ep.97	3400	no	f	01 09 1982	no	no	yes	no	35	26	30	6	5	2	5	2	6	4	23	3	3	4	4	4	1	4	37	3	2	2	1	3	1	3	2	1	1	2	4	4	1	3	4	90	11	18
ep.97	3411	no	m	07 09 1990	no	no	yes	no	27	26	43	7	7	7	7	5	6	4	22	6	6	2	3	1	2	2	43	2	2	1	5	1	1	5	1	3	1	2	5	4	2	5	3	108	12	20
ep.97	3587	no	f	27 12 1989	no	yes	no	no	29	26									18	3	3	3	4	2	1	2	42	3	3	3	3	2	4	2	2	3	3	2	3	3	2	2	2	66	9	14
ep.97	3594	yes	f	14 10 1985	no	no	yes	no	33	26									24	4	3	3	3	3	4	4	34	1	2	1	3	1	3	1	1	1	1	3	4	4	4	3	1	66	7	17
ep.97	4132	yes	f	01 08 1989	yes	no	no	no	29	26									14	2	3	2	3	2	1	1	32	3	3	1	3	1	3	1	1	1	1	1	2	3	2	4	2	53	8	10
ep.97	4140	no	f	27 12 1983	no	yes	no	no	35	26	39	6	6	3	6	6	6	6	13	4	2	2	1	1	1	2	16	1	1	1	1	1	1	1	1	1	1	1	1	1	1	1	1	38	4	10
ep.97	4271	no	f	19 01 1990	no	yes	no	no	29	26	23	4	5	3	4	2	4	1	20	2	3	3	3	3	3	3	33	2	2	2	3	2	2	2	1	2	2	2	2	3	2	2	2	33	8	15
ep.97	4284	no	m	15 12 1981	no	yes	no	no	37	26	33	6	5	6	5	1	5	5	25	4	4	3	3	4	4	3	32	1	2	1	3	3	1	4	1	3	1	2	2	3	2	1	2	67	9	21
ep.97	11	no	f	08 06 1966	no	no	no	yes	47	27	26	5	4	5	4	1	5	2	27	4	4	5	3	2	5	4	50	5	3	1	4	4	1	1	3	1	1	3	7	3	3	5	5	103	12	22
fam.0	44	no	m	06 05 1961	no	no	no	yes	36	27	28	4	5	4	4	1	6	4	22	4	3	5	3	3	1	3	37	1	3	1	1	1	3	1	3	3	1	4	5	2	2	3	3	87	9	14
sch	112		m	11 02 1984	no	yes	no	no	27	27	18	6	5	1	2	1	2	1	34	7	5	5	5	5	4	3	50	6	1	1	2	2	2	3	3	4	4	4	5	4	2	5	2	102	12	25
ep.97	238	no	m	01 08 1970	yes	no	no	no	29	27	21	4	4	1	1	2	5	4	24	4	4	4	2	2	4	4	46	1	1	1	5	2	3	2	3	5	2	3	5	3	2	5	3	91	9	19
ep.97	295	no	m	11 04 1970	no	no	no	yes	29	27	19	3	5	2	1	1	4	3	16	3	3	3	1	2	2	2	56	3	4	3	4	3	5	5	4	3	1	3	4	4	2	4	4	91	8	20
ep.97	320	yes	m	01 01 1939	no	yes	no	no	61	27	24	4	4	2	3	3	4	4	27	4	4	4	4	3	4	4	55	2	2	2	5	4	3	4	4	4	3	3	4	4	3	4	4	106	12	24
ep.97	343	no	f	30 08 1970	yes	no	no	no	30	27	21	6	3	6	3	1	1	1	11	3	3	1	1	1	1	1	32	1	3	1	3	3	1	1	1	1	1	1	6	1	1	3	4	64	8	10
ep.97	418	no	f	08 01 1968	no	yes	no	no	33	27	15	2	2	2	2	1	3	3	18	3	3	3	3	2	2	2	30	3	2	1	2	1	3	1	2	1	1	2	3	2	2	2	2	63	8	12
ep.97	428	yes	f	20 11 1964	no	no	yes	no	37	27	18	5	5	4	1	1	1	1	30	5	4	5	4	4	4	4	43	1	3	1	3	3	1	3	1	3	1	4	6	4	1	4	4	91	12	24
ep.97	517	no	f	1967					36	27	28	5	5	5	3	4	3	3	29	4	4	4	5	5	3	4	62	1	4	2	4	6	1	2	4	6	3	5	6	4	3	6	5	119	14	23
ep.97	539	yes	m	14 07 1976	yes	no	no	no	27	27	15	3	4	1	1	1	1	4	19	4	5	2	2	4	1	1	39	1	1	2	4	1	1	4	2	5	1	3	6	5	1	1	1	73	8	17
ep.97	560	no	f	1957					46	27	17		4	4	2	2	3	2	31	4	5	5	5	4	4	4	62	6	5	4	4	5	4	4	2	3	1	3	4	5	1	5	6	110	16	27
ep.97	658	no	m	1941					63	27	17	4	4	1	2	1	2	3	31	5	5	4	5	5	2	5	52	1	2	1	3	2	1	4	5	6	2	5	6	3	1	5	5	100	15	20
ep.97	666	no	f	1955					49	27	27	4	6	4	3	2	4	4	21	3	3	3	3	4	1	4	31	2	3	2	2	4	1	1	1	4	1	1	3	1	1	3	1	79	7	13
ep.97	711	no	f	12 09 1977	no	no	yes	no	28	27	35	6	5	7	4	2	5	6	28	3	4	5	5	5	3	3	62	2	3	2	5	5	2	1	5	4	6	2	4	6	6	5	4	125	13	23
ep.97	722	no	f	20 09 1970	no	no	yes	no	35	27	29	1	4	6	6	1	6	5	32	5	6	5	4	4	4	4	51	1	4	1	5	1	1	1	5	1	1	5	5	4	5	6	5	112	15	20
ep.97	742	no	m	1970					35	27	12	3	3	1	1	2	1	1	27	5	5	3	5	3	3	3	45	2	3	2	4	2	4	1	1	4	2	3	4	4	1	4	4	84	14	18
ep.97	764	no	f	23 01 1954	no	yes	no	no	51	27	21	5	4	3	3	1	3	2	33	5	4	5	5	5	4	5	65	2	3	1	4	3	3	4	5	6	5	4	7	4	3	6	5	119	14	25
ep.97	785	no	f	1976					29	27	16	3	2	2	4	1	3	1	18	2	2	2	3	3	3	3	37	1	2	1	2	2	1	1	3	3	2	3	5	3	1	4	3	71	8	13
ep.97	791	yes	m	26 10 1978	no	no	yes	no	27	27	20	4	3	4	3	1	3	2	30	4	4	3	5	5	4	5	54	1	2	1	3	4	3	3	4	6	2	4	6	4	2	5	4	104	13	22
ep.97	856	no	f	03 12 1945	no	yes	no	no	60	27	24	5	3	4	1	4	4	3	25	3	3	4	3	5	3	4	39	1	1	1	1	5	1	1	1	5	1	2	4	4	2	5	4	88	10	20
ep.97	919	no	f	25 08 1962	yes	no	no	no	44	27	24	5	4	5	3	1	5	1	27	4	4	4	4	4	3	4	41	5	2	1	2	3	1	3	1	1	1	3	6	3	1	4	4	92	12	20
ep.97	944		f	31 05 1952	no	no	no	yes	54	27	15	3	3	2	2	1	3	1	29	4	4	3	5	5	2	6	48	1	2	1	3	2	1	2	4	6	1	5	5	3	2	5	5	92	14	16
ep.97	995	no	f	21 10 1965	no	no	yes	no	41	27	43	6	6	7	6	6	6	6	38	6	6	5	6	5	5	5	66	4	4	2	5	4	1	3	5	6	1	4	6	5	5	6	5	147	17	28
ep.97	1019		f	04 09 1947	yes	no	no	no	60	27	15	2	2	1	2	2	3	3	18	3	3	3	3	2	2	2	43	3	2	1	3	1	3	3	1	4	1	5	5	3	3	3	2	76	8	15
ep.97	1037	yes	f	25 09 1970	no	no	yes	no	36	27	23	5	4	4	4	1	3	2	22	3	3	3	3	3	4	3	42	1	4	1	4	3	1	1	2	2	1	3	6	3	2	4	4	87	10	17
ep.97	1120		f	28 07 1947	yes	no	no	no	60	27	15	2	3	1	3	1	3	2	14	2	2	2	2	2	2	2	42	4	4	3	2	2	4	2	2	3	1	3	3	2	1	4	2	71	6	12
ep.97	1121		f	08 08 1945	yes	no	no	no	62	27	25	6	6	3	3	1	3	3	34	4	5	5	5	5	5	5	44	1	2	1	2	1	1	5	2	4	2	4	5	5	1	3	5	103	15	25
ep.97	1126		f	18 03 1958	no	no	no	yes	49	27	20	5	4	1	3	1	4	2	26	3	4	4	4	3	4	4	48	1	4	1	4	3	4	4	3	1	1	3	6	3	2	4	4	94	12	21
ep.97	1157	no	m	17 04 1982	no	no	no	yes	27	27	22	3	5	2	4	3	3	2	20	3	3	1	2	4	4	3	28	1	2	2	2	3	2	2	1	2	1	3	1	2	1	2	1	70	6	15
ep.97	1164	no	f	08 04 1974	no	no	no	yes	32	27	21	4	4	5	3	1	3	1	15	3	2	3	2	1	1	3	21	1	1	1	1	2	1	1	1	1	1	1	3	2	1	1	2	57	6	12
ep.97	1259	yes	f	24 10 1978	no	no	yes	no	30	27	25	4	5	2	5	1	5	3	33	4	4	5	5	5	5	5	39	1	2	2	2	1	2	2	2	3	1	4	4	4	1	4	4	97	13	21
ep.97	1330		f	07 09 1944	no	no	yes	no	64	27	41	7	7	7	7	7	5	1	24	3	3	3	3	4	4	4	30	1	1	1	1	2	1	1	1	3	1	3	6	3	1	2	2	95	8	16
ep.97	1345	no	f	11 03 1981	no	no	no	yes	27	27	43	7	7	7	7	1	7	7	7	1	1	1	1	1	1	1	16	1	1	1	1	1	1	1	1	1	1	1	1	1	1	1	1	66	3	6
ep.97	1368	no	f	27 10 1962	no	no	yes	no	48	27	19	5	3	1	4	1	4	1	25	4	5	2	2	4	4	4	33	1	1	2	1	2	3	3	1	3	1	3	4	3	1	2	2	77	9	18
ep.97	1399	no	f	01 12 1981	no	yes	no	no	27	27	23	5	4	3	2	1	5	3	18	3	3	3	1	3	2	3	24	2	1	1	1	3	1	2	1	1	1	1	4	2	1	1	1	65	5	15
ep.97	1409	yes	f	04 01 1973	no	yes	no	no	35	27	22	5	4	4	3	1	4	1	21	4	3	3	3	3	1	4	23	1	1	1	1	3	1	2	1	1	1	2	3	2	1	1	1	66	7	15
ep.97	1417	no	f	22 03 1968	no	no	no	yes	40	27	27	6	4	6	3	4	3	1	14	3	2	3	1	1	1	3	22	1	1	1	1	3	1	1	1	1	1	1	4	2	1	1	1	63	4	13
ep.97	1426		f	1981					27	27	21	4	4	6	3	1	1	2	15	3	2	2	1	3	1	3	21	1	1	1	1	1	1	1	1	1	1	2	4	2	1	1	1	57	4	10
ep.97	1439		f	25 05 1973	no	no	no	yes	36	27	26	5	5	5	3	1	6	1	29	4	4	4	4	5	4	4	27	1	1	1	1	1	1	2	1	2	1	2	3	4	4	1	1	82	9	19
ep.97	1440		f	21 10 1971	no	no	yes	no	37	27	13	4	4	1	1	1	1	1	21	4	3	3	2	3	3	3	22	1	1	1	1	1	1	2	1	1	1	2	3	3	1	1	1	56	6	16
ep.97	1462		f	17 09 1954	no	no	yes	no	56	27	41	6	7	7	5	5	6	5	37	5	6	6	6	4	5	5	53	5	3	1	2	4	1	1	4	4	1	3	5	6	1	6	6	131	18	27
ep.97	1487	no	f	07 01 1982	no	yes	no	no	27	27	35	7	7	1	7	1	6	6	8	1	1	1	1	2	1	1	16	1	1	1	1	1	1	1	1	1	1	1	1	1	1	1	1	59	3	6
ep.97	1505		f	07 11 1981	no	no	yes	no	27	27	47	7	7	7	7	7	6	6	17	3	3	2	3	3	1	2	34	1	1	1	2	2	1	1	3	3	1	3	4	4	2	2	3	98	9	13
ep.97	1526		f	10 05 1966	no	no	no	yes	43	27	12	6	1	1	1	1	1	1	15	3	3	1	3	3	1	1	26	3	1	1	1	1	1	1	1	1	1	4	4	3	1	1	1	53	7	10
ep.97	1588	yes	f	31 05 1982	no	no	no	yes	27	27									21	3	4	4	4	4	1	1	21	1	1	1	2	1	2	1	1	2	1	2	1	1	1	2	1	49	9	11
ep.97	1632	no	f	19 09 1977	no	no	yes	no	32	27	11	3	2	1	1	1	2	1	24	4	3	4	3	3	3	4	25	1	1	1	1	3	1	3	2	1	1	1	4	2	1	1	1	60	7	19
ep.97	1653	no	f	15 11 1983	no	no	yes	no	27	27	41	6	7	6	6	4	6	6	18	4	3	3	2	2	2	2	38	4	3	3	4	2	2	2	3	1	1	1	3	3	1	3	2	97	7	16
ep.97	1693		m	08 12 1981	no	yes	no	no	30	27	29	7	5	1	3	2	7	4	20	3	3	2	4	4	1	3	36	3	2	1	2	2	1	1	3	3	1	2	5	2	1	3	4	85	11	11
ep.97	1726		m	14 03 1963	no	no	no	yes	47	27	27	5	6	1	7	5	2	1	27	5	5	5	4	3	2	3	31	1	1	1	1	3	1	1	2	4	1	3	5	3	1	1	2	85	11	19
ep.97	1785		m	28 02 1983	no	yes	no	no	27	27	33	5	5	5	4	6	5	3	21	3	3	3	4	3	2	3	37	2	2	2	2	3	2	2	2	3	2	2	3	3	2	3	2	76	9	16
ep.97	1811		m	16 12 1973	no	yes	no	no	37	27	37	7	7	6	2	7	5	3	35	5	5	5	6	5	5	4	36	1	1	1	3	2	1	1	4	5	1	2	5	3	1	2	3	108	14	21
ep.97	1820	no	f	15 02 1972	no	yes	no	no	39	27	27	5	5	5	4	1	4	3	22	3	3	4	3	3	3	3	26	1	1	1	1	3	1	3	2	1	1	1	5	2	1	1	1	75	7	18
ep.97	1983		f	27 12 1980	no	yes	no	no	31	27	13	2	4	3	1	1	1	1	39	5	5	6	7	7	6	3	45	2	1	1	2	3	5	6	2	1	4	3	5	6	1	1	2	97	14	32
ep.97	2118		f	03 09 1971	no	no	yes	no	41	27	40	6	6	6	6	4	6	6	19	4	4	2	2	3	1	3	30	2	2	2	2	2	1	1	1	3	1	2	3	3	1	2	2	89	8	13
ep.97	2398		f	27 12 1983	no	yes	no	no	29	27	42	7	7	7	7	2	6	6	21	3	3	2	3	4	3	3	26	1	1	1	1	3	1	1	3	1	1	3	3	3	1	1	1	89	7	15
ep.97	2599	yes	f	10 01 1971	no	yes	no	no	43	27									22	3	3	3	4	3	3	3	20	2	1	1	1	1	1	1	1	1	1	2	1	2	1	2	1	50	8	13
ep.97	2615	no	m	14 05 1987	no	no	no	yes	27	27	30	5	4	5	4	5	4	3	17	2	2	3	2	2	3	3	25	1	2	1	2	2	2	1	1	2	1	1	1	3	2	1	2	72	6	14
ep.97	2636	yes	m	05 04 1981	no	no	no	yes	33	27	29	4	3	3	6	5	3	5	11	2	2	2	2	1	1	1	26	1	1	1	2	2	1	2	2	2	1	2	2	2	1	2	2	51	6	11
ep.97	2778		f	02 05 1986	no	no	no	yes	29	27	31	7	7	7	1	1	7	1	7	1	1	1	1	1	1	1	16	1	1	1	1	1	1	1	1	1	1	1	1	1	1	1	1	30	3	6
ep.97	2915		m	04 03 1985	no	no	no	yes	30	27	17	4	3	2	2	1	3	2	8	1	1	1	2	1	1	1	19	1	1	1	1	1	1	1	1	2	1	1	3	1	1	1	1	35	4	6
ep.97	3062		f	08 02 1989	no	yes	no	no	27	27	42	7	7	7	6	1	7	7	28	4	4	4	4	4	4	4	59	4	3	1	1	1	1	3	7	7	1	5	7	7	1	4	6	105	14	23
ep.97	3353	no	m	15 06 1986	yes	no	no	no	31	27	33	7	7	1	5	1	6	6	7	1	1	1	1	1	1	1	16	1	1	1	1	1	1	1	1	1	1	1	1	1	1	1	1	30	3	6
ep.97	4254	no	m	28 02 1990	no	yes	no	no	29	27	41	6	6	5	7	4	6	7	20	3	2	3	3	4	2	3	36	2	3	3	3	2	2	2	1	4	1	3	3	2	1	3	1	72	6	14
ep.97	4289	no	m	03 04 1983	no	no	no	yes	36	27	46	6	6	3	6	6	5	2	18	2	2	3	1	4	2	3	31	3	2	1	3	2	1	1	2	2	1	2	3	3	1	3	1	66	4	13
fam.0	9	no	f	1928					61	28									20	2	3	3	3	4	2	3	28	4	5	1	3	1	3	1	1	1	1	1	2	1	1	1	1	55	7	10
Mor	15		m						34	28	21	3	2	2	4	3	3	4	17	2	1	3	1	4	3	3	38	3	3	3	3	1	1	1	3	3	1	1	4	2	3	3	3	76	5	12
ep.97	43	no	f	22 08 1967	yes	no	no	no	30	28	16	3	3	1	3	1	2	3	11	3	1	1	3	1	1	1	36	1	3	1	3	1	4	3	3	1	1	1	6	3	1	3	1	63	5	12
ep.94	52	no	m	1943					51	28									18	3	4	4	2	2	2	1	44	4	4	4	3	1	4	4	3	1	1	3	3	3	1	3	2	69	8	17
fam.3	76	yes	f	04 01 1959	no	yes	no	no	38	28	23	6	6	1	1	4	4	1	28	5	5	4	5	3	2	4	62	1	4	1	4	4	4	3	5	6	1	4	6	4	5	5	5	113	15	22
fam.3	85	no	f	01 06 1964	yes	no	no	no	32	28	30	6	5	4	5	1	5	4	22	4	4	4	3	3	2	2	60	3	4	3	4	4	5	4	1	6	1	4	6	4	3	5	3	112	10	22
ep.96	108	no	f	03 05 1958	no	no	no	yes	28	28	12	4	3	1	1	1	1	1	9	1	1	1	1	1	3	1	43	1	3	5	3	1	6	3	1	1	1	3	5	3	1	3	3	64	5	12
ep.97	108	yes	m	1948					49	28	28	5	5	5	2	4	4	3	32	5	5	5	5	3	4	5	54	2	2	2	5	3	2	2	3	5	2	5	5	4	2	5	5	114	15	23
fam.4	125	no	m	1970					28	28	28	5	4	5	3	3	5	3	22	3	3	3	2	4	4	3	45	3	4	3	4	2	1	3	3	3	1	3	3	3	2	5	2	95	7	18
ep.94	142	no	f	1958					36	28	20	4	4	1	3	1	4	3	25	3	4	4	4	3	4	3	46	5	4	1	4	3	3	1	3	1	1	3	4	3	3	3	4	91	12	18
ep.94	169	no	m	26 02 1963	no	yes	no	no	31	28	28	5	4	4	4	4	4	3	19	3	3	3	3	2	3	2	47	3	4	2	4	3	1	1	3	4	2	4	4	3	3	5	1	94	7	16
ep.97	194	no	f	27 10 1969	no	no	yes	no	28	28	25	6	3	5	3	3	4	1	17	4	3	3	4	1	1	1	47	1	4	6	3	3	5	3	1	1	1	3	4	3	1	4	4	89	11	17
ep.97	226	no	f	13 10 1947	no	no	yes	no	51	28	22	5	4	5	1	1	5	1	24	4	4	4	4	1	4	3	49	1	3	5	4	3	5	4	2	1	1	4	4	4	1	4	3	95	11	23
ep.97	261	no	f	1956					43	28	23	4	4	1	4	4	3	3	10	1	1	1	1	1	4	1	37	1	3	1	1	3	1	1	2	1	1	4	6	3	3	3	3	70	5	13
ep.97	518	yes	f	26 02 1969	no	yes	no	no	34	28	23	4	3	4	3	2	3	4	29	3	4	4	5	5	3	5	64	2	5	3	4	2	2	3	6	6	2	4	7	4	3	6	5	116	14	19
ep.97	528	no	f	26 06 1975	yes	no	no	no	28	28	18	4	4	3	2	2	2	1	13	2	1	1	1	2	4	2	39	1	2	2	3	6	1	2	1	5	1	2	4	1	2	4	2	70	4	16
ep.97	529	no	f	12 02 1947	no	yes	no	no	54	28	10	2	2	1	1	1	2	1	18	2	3	2	3	3	2	3	38	7	3	1	4	1	3	3	1	1	1	1	2	2	1	4	3	66	9	12
ep.97	591	yes	f	20 07 1975	yes	no	no	no	29	28	12	3	2	1	1	1	3	1	13	1	2	3	2	2	2	1	30	3	4	1	2	1	2	1	1	2	1	2	2	2	1	4	1	55	5	10
ep.97	625	no	f	1954					56	28	23	6	5	5	1	2	3	1	35	5	5	6	6	5	3	5	48	1	3	1	3	5	1	3	3	3	1	3	5	5	2	4	5	106	16	27
ep.97	668	no	f	1976					28	28	25	5	5	5	4	2	3	1	24	3	5	3	4	4	2	3	40	1	3	2	3	4	2	2	2	4	1	2	4	2	2	2	4	89	13	16
ep.97	677	no	f	01 01 1950	no	yes	no	no	55	28	21	5	5	5	3	1	1	1	29	4	4	4	4	4	5	4	42	1	3	1	3	4	1	3	1	1	1	4	6	4	1	4	4	92	12	24
ep.97	709	yes	f	23 05 1956	no	no	no	yes	48	28	20	4	4	3	3	1	4	1	29	4	4	5	5	4	4	3	65	5	5	5	4	3	5	5	3	3	2	4	4	5	4	4	4	114	13	26
ep.97	719	no	f	15 03 1949	no	no	no	yes	56	28	32	6	6	5	3	1	6	5	39	6	6	6	6	6	4	5	51	1	4	1	5	3	3	3	4	3	1	3	6	4	1	5	4	122	16	26
ep.97	758	yes	f	05 08 1958	yes	no	no	no	47	28	23	5	4	4	2	2	4	2	35	5	4	6	6	5	3	6	59	2	3	1	3	4	1	4	3	6	4	5	7	4	2	6	4	117	14	26
ep.97	833	no	m	1966					39	28	16	3	2	2	2	1	3	3	19	2	3	3	3	3	3	2	33	1	1	1	3	2	1	1	1	3	1	3	3	3	3	3	3	68	9	14
ep.97	860	yes	f	24 04 1949	no	no	no	yes	56	28	31	6	6	6	1	4	4	4	27	4	4	4	4	5	1	5	66	7	6	1	6	6	1	1	4	7	1	4	6	5	1	6	4	124	12	21
ep.97	923	no	f	25 07 1958	yes	no	no	no	48	28	14	3	4	1	1	1	3	1	34	5	6	5	6	4	4	4	58	3	4	4	3	3	4	5	4	2	1	4	4	6	2	4	5	106	17	28
ep.97	963		f	06 03 1972	no	no	no	yes	34	28	18	3	4	2	2	1	4	2	30	4	4	4	4	5	4	5	40	2	3	2	2	1	2	2	3	3	1	3	4	3	1	4	4	88	12	18
ep.97	969		f	18 05 1956	no	no	no	yes	50	28	14	2	3	2	2	1	2	2	33	5	5	4	6	5	3	5	50	1	1	1	2	3	3	4	3	6	2	3	6	3	2	5	5	97	16	22
ep.97	992		f	04 01 1954	no	yes	no	no	52	28	29	4	4	4	4	5	4	4	35	5	5	5	5	6	4	5	52	4	1	1	4	4	1	1	3	5	1	1	7	5	4	4	6	116	16	24
ep.97	1000		f	1958					48	28									25	4	4	4	4	3	3	3	57	5	5	3	3	4	5	5	2	3	1	4	2	4	5	2	4	90	12	24
ep.97	1131		f	22 05 1971	no	no	no	yes	36	28	25	3	4	6	3	1	5	3	30	5	4	4	5	5	2	5	38	1	2	1	3	1	2	2	2	3	1	4	4	3	1	4	4	93	13	17
ep.97	1138		f	26 04 1971	no	no	no	yes	36	28	23	5	4	1	3	3	4	3	16	3	2	3	2	2	2	2	20	1	1	1	1	2	1	1	1	1	1	1	3	2	1	1	1	59	5	13
ep.97	1246		f	31 12 1942	no	yes	no	no	55	28	38	7	7	6	5	5	5	3	26	4	3	3	3	5	3	5	27	1	1	1	1	4	1	1	1	4	1	2	3	3	1	1	1	91	7	18
ep.97	1267	no	f	11 10 1979	no	no	yes	no	29	28	23	5	4	4	3	1	4	2	14	3	2	3	1	1	1	3	18	1	1	1	1	1	1	1	1	1	1	1	3	1	1	1	1	55	4	10
ep.97	1281		f	27 07 1975	yes	no	no	no	33	28	31	7	7	1	1	1	7	7	14	2	2	1	3	2	2	2	22	1	1	1	1	1	1	2	1	1	1	2	3	2	1	1	2	67	7	10
ep.97	1288		f	1945					62	28	35	6	5	7	3	3	6	5	10	2	1	2	1	2	1	1	23	2	1	1	1	1	1	2	1	2	1	2	2	2	1	2	1	68	3	10
ep.97	1339	no	f	13 02 1980	no	yes	no	no	28	28	30	7	7	4	1	1	6	4	39	6	4	7	7	5	5	5	81	7	4	4	6	5	4	4	6	7	1	4	7	7	1	7	7	150	18	34
ep.97	1492	no	f	02 06 1977	yes	no	no	no	32	28	24	5	4	5	4	1	3	2	15	3	3	3	1	1	1	3	22	1	1	1	1	3	1	1	1	1	1	1	5	1	1	1	1	61	5	12
ep.97	1507		f	21 06 1960	yes	no	no	no	49	28	49	7	7	7	7	7	7	7	28	4	4	4	4	4	4	4	32	1	1	1	1	2	1	1	2	3	1	4	3	4	1	3	3	109	11	19
ep.97	1509		f	16 03 1958	no	no	no	yes	51	28	49	7	7	7	7	7	7	7	19	4	3	2	2	3	2	3	23	1	1	1	1	2	1	2	1	2	1	2	2	2	1	1	2	91	7	14
ep.97	1577	no	f	02 06 1973	yes	no	no	no	37	28	10	2	2	2	1	1	1	1	18	3	3	3	3	3	1	2	23	1	1	1	1	2	1	1	1	3	1	2	3	1	1	2	1	51	7	11
ep.97	1608	no	m	03 05 1979	no	no	no	yes	30	28	22	4	3	2	4	4	2	3	12	1	1	1	2	2	2	3	40	1	2	2	2	2	2	1	3	4	1	4	5	3	3	3	2	74	5	10
ep.97	1619	yes	f	18 04 1978	no	no	no	yes	32	28	31	5	5	6	4	2	5	4	8	1	1	1	1	2	1	1	22	2	1	1	1	1	1	2	1	1	1	2	3	1	1	2	1	61	3	7
ep.97	1642	yes	f	05 08 1981	yes	no	no	no	28	28	28	6	5	6	3	1	4	3	13	3	2	2	1	1	1	3	20	1	1	1	1	2	1	1	1	1	1	1	4	1	1	1	1	61	4	10
ep.97	1664		m	24 04 1974	no	no	no	yes	36	28	33	6	6	6	5	1	4	5	30	6	6	6	5	3	2	2	34	1	2	1	2	1	1	2	2	2	1	3	3	4	1	3	5	97	16	21
ep.97	1830		f	18 06 1955	yes	no	no	no	55	28	36	6	6	6	6	1	5	6	23	4	4	2	3	4	2	4	36	2	2	2	2	2	1	1	1	4	1	3	4	4	1	2	4	95	11	15
ep.97	1862		f	18 02 1977	no	yes	no	no	34	28	23	4		4	3	2	5	5	18	3	3	2	1	3	3	3	26	2	2	2	1	2	1	2	1	2	1	2	2	2	1	1	2	67	6	14
ep.97	1897	no	f	29 09 1980	no	no	yes	no	30	28	34	6	6	6	4	3	5	4	33	5	4	4	6	5	3	6	37	1	2	1	2	1	1	1	3	3	1	4	4	4	2	3	4	104	14	18
ep.97	1915		f	20 12 1982	no	yes	no	no	30	28	28	6	5	3	4	1	5	4	18	3	2	1	3	3	2	4	28	1	2	1	2	1	1	1	1	2	1	3	3	3	1	2	3	74	8	11
ep.97	1925		f	19 07 1982	yes	no	no	no	29	28	20	5	5	1	1	1	5	2	9	2	2	1	1	1	1	1	24	1	2	2	2	1	2	1	1	1	1	1	2	2	1	2	2	53	5	8
ep.97	1932	yes	f	19 07 1980	yes	no	no	no	31	28	29	6	5	6	3	1	5	3	13	2	1	3	2	1	1	3	18	1	1	1	1	1	1	1	1	1	1	1	3	1	1	1	1	60	4	9
ep.97	1991		f	01 04 1964	no	no	no	yes	47	28	35	6	6	5	5	3	6	4	21	3	3	3	3	3	3	3	28	3	1	1	2	1	1	1	1	3	1	3	3	2	1	3	1	84	7	13
ep.97	2146	yes	m	24 01 1984	no	yes	no	no	28	28	23	4	6	1	3	1	6	2	39	6	6	6	5	6	5	5	32	2	1	1	1	1	1	1	2	2	1	3	3	3	1	4	5	94	16	22
ep.97	2177		f	18 07 1974	yes	no	no	no	38	28	33	5	5	5	5	5	4	4	20	4	3	3	2	3	2	3	38	3	2	2	1	3	1	2	2	3	1	3	3	4	1	4	3	91	8	18
ep.97	2203	yes	f	09 09 1984	no	no	yes	no	28	28	38	7	7	7	6	3	6	2	14	4	2	2	2	2	1	1	16	1	1	1	1	1	1	1	1	1	1	1	1	1	1	1	1	68	5	10
ep.97	2261	yes	f	09 11 1984	no	no	yes	no	28	28	9	1	1	1	3	1	1	1	12	1	1	2	1	2	2	3	18	1	1	1	1	1	1	1	1	1	1	1	3	1	1	1	1	39	3	8
ep.97	2267		m	05 08 1984	yes	no	no	no	28	28	26	5	5	3	3	4	4	2	15	2	2	3	1	3	2	2	29	2	1	1	1	2	1	2	2	2	1	3	4	3	2	1	1	70	4	14
ep.97	2307	yes	f	06 09 1979	no	no	yes	no	35	28	25	5	5	2	4	4	5		11	2	2	1	2	1	1	2	26	1	2	1	2	3	2	1	2	3	1	1	2	1	1	1	2	62	6	9
ep.97	2321		f	18 07 1974	yes	no	no	no	38	28	33	5	5	5	5	5	4	4	20	4	3	3	2	3	2	3	38	3	2	2	1	3	1	2	2	3	1	3	3	4	1	4	3	91	8	18
ep.97	2396		f	14 04 1981	no	no	no	yes	33	28	28	6	5	7	2	1	4	3	16	3	3	2	2	3	1	2	27	1	2	1	2	2	2	1	1	3	1	1	3	2	1	2	2	71	7	11
ep.97	2437		f	23 11 1971	no	no	yes	no	41	28	34	5	6	5	5	1	7	5	37	6	6	6	6	6	1	6	36	1	2	1	2	1	1	1	2	3	1	4	4	4	1	3	5	107	17	19
ep.97	2689	yes	m	31 05 1983	no	no	no	yes	31	28	22	4	3	1	4	6	3	1	11	1	3	1	1	3	1	1	16	1	1	1	1	1	1	1	1	1	1	1	1	1	1	1	1	34	5	6
ep.97	2701		f	27 08 1961	yes	no	no	no	53	28	40	7	7	7	4	1	7	7	21	4	4	3	3	4	1	2	33	2	2	1	2	3	1	1	2	3	1	2	4	4	1	2	2	68	9	16
ep.97	2908		f	18 06 1980	yes	no	no	no	35	28	31	6	6	6	2	2	6	3	17	3	2	2	3	3	1	3	20	1	1	1	1	2	1	1	1	2	1	1	2	2	1	1	1	47	6	11
ep.97	3132		f	29 11 1988	no	no	yes	no	28	28	30	5	5	5	4	4	3	4	14	3	2	2	2	2	1	2	25	2	2	1	2	2	1	1	1	1	1	2	2	2	1	2	2	50	6	11
ep.97	3202	no	f	01 11 1988	no	no	yes	no	28	28	47	7	7	6	6	7	7	7	15	4	3	3	2	1	1	1	16	1	1	1	1	1	1	1	1	1	1	1	1	1	1	1	1	41	6	11
ep.97	3377	no	f	26 03 1973	no	no	no	yes	44	28									19	4	3	3	3	3	1	2	41	3	3	3	3	3	4	2	2	3	2	1	3	3	2	2	2	76	8	16
ep.97	3443	yes	m	25 02 1965	no	yes	no	no	53	28									20	4	3	2	2	3	3	3	17	1	1	1	1	1	1	1	1	2	1	1	1	1	1	1	1	45	6	12
ep.97	3572	no	f	10 03 1970	no	no	no	yes	48	28	38	6	6	5	5	4	6	6	25	4	4	3	3	5	3	3	45	3	3	2	3	3	2	2	3	4	2	3	3	3	3	3	3	92	10	18
ep.97	4219	no	f	26 10 1987	no	no	yes	no	32	28	49	7	7	7	7	7	7	7	21	3	3	3	3	3	3	3	26	1	2	3	3	3	1	1	1	1	1	1	2	2	1	1	2	61	8	15
ep.97	4272	no	f	24 11 1990	no	no	yes	no	28	28	37	6	6	1	6	6	6	6	9	1	1	1	1	2	2	1	24	2	2	1	2	2	1	1	2	1	1	2	2	1	1	2	1	40	3	8
ep.97	4282	no	m	01 10 1985	no	no	yes	no	33	28	27	4	3	4	4	3	4	5	24	4	3	3	4	3	3	4	31	3	2	2	2	2	2	1	1	2	2	2	2	3	2	2	1	71	8	16
ep.97	4286	no	m	07 07 1975	yes	no	no	no	44	28	33	5	4	3	4	5	6	6	24	4	4	4	5	2	3	2	42	4	2	1	3	3	2	2	2	3	1	2	3	4	2	4	4	81	13	20
ep.97	19	no	m	1967					30	29	17	5	4	1	1	2	3	1	21	3	3	4	4	2	3	2	39	1	4	4	3	1	4	4	1	3	1	2	3	1	1	4	2	77	9	16
fam.3	88	yes	f	1962					35	29									17	3	3	3	4	2	1	1	40	1	5	1	3	4	4	3	1	1	1	4	1	4	1	3	3	64	10	18
ep.96	115	no	f	1967					29	29	9	1	1	3	1	1	1	1	7	1	1	1	1	1	1	1	39	1	1	1	1	1	5	4	1	1	1	4	5	5	1	3	4	55	6	13
ep.94	182	no	f	1947					47	29									15	3	3	1	3	1	3	1	28	1	1	1	3	3	4	1	2	1	1	2	1	3	2	1	1	50	7	14
ep.97	213	yes	m	14 01 1968	no	yes	no	no	30	29	17	3	2	1	4	4	1	2	10	2	1	1	1	3	1	1	28	1	1	1	2	2	1	1	1	3	1	3	3	2	3	2	1	55	3	9
ep.97	241	no	m	1956					43	29	19	4	3	1	1	2	4	4	24	4	4	3	4	2	4	3	41	1	1	1	4	4	1	1	4	4	1	2	4	3	2	4	4	84	12	19
ep.97	252	no	m	** 07 1969	yes	no	no	no	30	29	28	4	4	4	5	3	4	4	21	3	3	3	4	2	3	3	46	2	2	1	4	3	2	4	4	3	2	3	3	2	3	4	4	95	11	18
ep.97	272	no	f	1957					42	29	26	4	4	3	3	3	5	4	30	5	4	5	4	3	5	4	57	3	2	2	5	4	3	3	4	4	3	4	4	4	3	4	5	113	13	26
ep.97	349	yes	m	19 04 1970	no	no	no	yes	30	29	22	4	4	2	3	2	4	3	18	3	2	3	1	3	3	3	40	4	3	1	3	3	2	3	3	3	1	2	3	2	1	3	3	80	6	17
ep.97	361	no	f	1951					49	29	21	6	3	4	1	5	1	1	21	3	4	3	4	3	1	3	39	1	1	1	3	3	5	3	3	1	1	3	4	3	1	3	3	81	11	16
ep.97	390	yes	m	02 07 1969	yes	no	no	no	31	29	32	6	5	4	3	4	5	5	31	6	5	4	4	3	4	5	53	3	3	3	3	4	1	3	3	5	2	3	6	5	3	3	3	116	12	26
ep.97	434	no	f	26 09 1956	no	no	yes	no	45	29	28	5	4	3	2	5	5	4	23	5	4	3	3	4	2	2	58	6	5	2	3	5	2	2	3	5	1	3	5	5	3	4	4	109	11	22
ep.97	484	no	f	09 07 1971	yes	no	no	no	31	29	19	4	4	5	3	1	1	1	25	4	3	4	3	4	3	4	40	1	3	1	3	1	4	4	1	1	1	3	6	3	1	4	3	84	9	19
ep.97	500	no	f	1974					29	29	26	5	5	4	5	1	3	3	34	5	5	5	6	4	5	4	59	4	4	4	4	3	4	4	3	5	1	3	4	4	2	5	5	119	16	26
ep.97	507	yes	m	07 10 1970	no	no	yes	no	32	29	19	4	3	1	3	1	4	3	18	2	2	3	3	2	3	3	48	3	4	1	3	1	3	2	3	4	1	3	5	3	2	5	5	85	10	14
ep.97	572	no	f	16 04 1953	no	no	no	yes	50	29	33	4	5	5	6	3	5	5	22	3	3	3	2	4	3	4	41	2	2	1	4	2		1	1	5	1	4	4	2	5	5	2	96	7	14
ep.97	589	no	f	03 02 1963	no	yes	no	no	41	29	21	5	3	5	3	1	3	1	28	4	4	4	4	4	4	4	41	1	3	1	4	3	1	3	2	3	1	3	6	3	1	3	3	90	11	21
ep.97	592	no	f	1964					40	29	20	3	4	2	1	1	5	4	33	6	4	5	6	4	3	5	55	3	3	2	3	3	5	4	2	3	1	5	5	4	2	4	6	108	16	25
ep.97	622	no	f	1941					63	29	38	7	7	4	4	7	4	5	30	4	3	4	5	5	4	5	60	1	4	1	4	5	1	3	4	6	1	5	6	5	4	7	3	128	11	25
ep.97	773	no	m	27 10 1975	no	no	yes	no	29	29	12	2	3	2	1	1	2	1	21	3	3	4	3	2	3	3	32	2	1	2	1	3	2	3	1	2	1	3	3	3	1	3	1	65	7	19
ep.97	781	yes	f	18 07 1950	yes	no	no	no	55	29	21	3	3	3	3	2	4	3	22	3	2	4	3	4	2	4	47	1	3	1	3	3	3	1	4	5	2	3	5	3	3	4	3	90	8	16
ep.97	1013	no	f	08 03 1975	no	no	no	yes	31	29	28	6	4	5	3	5	3	2	20	4	3	3	3	3	3	1	57	1	4	4	4	3	4	4	4	4	1	4	6	4	2	4	4	105	10	21
ep.97	1287	no	f	14 01 1948	no	yes	no	no	60	29	32	7	5	7	5	1	4	3	19	3	3	2	2	3	3	3	31	1	3	1	2	2	1	2	2	2	1	2	3	3	1	2	3	82	8	15
ep.97	1344		f	04 08 1979	yes	no	no	no	29	29	34	7	7	1	4	1	7	7	9	2	1	1	1	2	1	1	17	1	1	1	1	1	1	1	1	1	1	1	1	2	1	1	1	60	3	8
ep.97	1364	yes	f	01 01 1974	no	yes	no	no	34	29	32	5	5	5	5	4	4	4	7	1	1	1	1	1	1	1	17	1	1	1	1	1	1	1	1	2	1	1	1	1	1	1	1	56	3	6
ep.97	1366	yes	f	13 12 1958	no	yes	no	no	50	29	37	7	7	7	2	2	6	6	24	3	3	3	3	4	4	4	27	1	1	1	1	4	1	1	2	3	2	1	1	2	2	2	2	88	8	17
ep.97	1398	yes	f	28 03 1976	no	no	no	yes	32	29	25	5	5	5	3	1	4	2	19	3	3	3	3	3	1	3	20	1	1	1	1	1	1	1	1	1	1	1	4	2	1	1	1	64	7	11
ep.97	1467		f	15 08 1975	yes	no	no	no	33	29	33	7	7	1	7	1	7	3	13	3	1	1	1	3	1	3	21	1	1	2	1	1	1	1	1	1	1	1	4	2	1	1	1	67	3	9
ep.97	1491	yes	f	06 11 1975	no	no	yes	no	34	29	22	5	4	5	3	1	3	1	27	4	3	4	4	4	4	4	21	1	1	1	1	1	1	2	1	1	1	1	3	3	1	1	1	70	8	18
ep.97	1527	yes	f	27 03 1965	no	no	no	yes	45	29	33	7	7	7	6	1	4	1	19	3	3	3	3	2	3	2	26	1	1	1	1	1	1	4	1	1	1	3	4	3	1	1	1	78	7	17
ep.97	1640	yes	f	29 07 1968	yes	no	no	no	41	29	24	5	4	5	3	2	4	1	9	2	1	2	1	1	1	1	19	1	1	1	1	1	1	1	1	1	1	1	4	1	1	1	1	52	3	8
ep.97	1694		m	15 03 1964	no	no	no	yes	46	29	31	6	4	6	5	2	5	3	19	3	3	4	4	3	1	1	29	1	1	1	1	1	1	1	2	2	1	3	4	4	1	1	4	79	11	14
ep.97	1703	yes	f	27 09 1963	no	no	yes	no	47	29	32	5	5	6	4	2	5	5	24	4	4	3	4	3	3	3	27	2	1	2	2	1	1	1	1	2	1	2	3	3	1	2	2	83	10	15
ep.97	1755	yes	m	08 12 1977	no	yes	no	no	32	29	16	3	3	2	3	2	2	1	10	1	1	1	1	3	2	1	36	2	3	3	3	2	2	2	1	2	2	3	3	3	2	2	1	62	3	11
ep.97	1819	no	f	02 02 1978	no	yes	no	no	32	29	26	6	5	6	3	1	4	1	17	3	3	3	2	2	1	3	23	1	1	1	1	2	1	1	1	1	1	1	4	2	1	2	2	66	7	12
ep.97	1871		m	10 07 1953	yes	no	no	no	58	29	18	3	4	1	3	1	3	3	27	6	5	4	5	4	1	2	26	1	1	1	1	2	1	1	1	2	1	3	3	3	1	1	3	71	13	17
ep.97	1936	no	f	07 08 1973	yes	no	no	no	38	29	28	4	4	4	5	4	4	3	8	1	1	2	1	1	1	1	18	1	1	1	1	1	1	1	1	1	1	2	2	1	1	1	1	54	3	7
ep.97	2024	yes	f	24 04 1974	no	no	no	yes	38	29	21	4	3	4	3	1	3	3	15	3	3	2	2	1	2	2	20	1	1	1	1	1	1	2	1	1	1	1	3	2	1	1	1	56	6	12
ep.97	2099		f	04 08 1979	yes	no	no	no	33	29	29	5	5	3	4	1	6	5	26	5	3	3	4	5	2	4	39	2	2	1	2	2	1	1	3	3	1	3	4	4	3	3	4	94	11	17
[truncated: 1,007 more rows]

## Sheet: description of PANSS items 
Positive Symptom Subscale
P1: Delusions
P2: Conceptual disorganization
P3: Hallucinatory behavior
P4: Excitement
P5: Grandiosity
P6: Suspiciousness/persecution
P7: Hostility
Negative Symptom Subscale
N1: Blunted affect
N2: Emotional withdrawal
N3: Poor rapport
N4: Passive/apathetic social withdrawal
N5: Difﬁculty in abstract thinking
N6: Lack of spontaneity and ﬂow of conversation N7: Stereotyped thinking
General Psychopathology Subscale
G1: Somatic concern
G2: Anxiety
G3: Guilt feelings
G4: Tension
G5: Mannerisms/posturing
G6: Depression
G7: Motor retardation
G8: Uncooperativeness
G9: Unusual thought content
G10: Disorientation
G11: Poor attention
G12: Lack of judgement/insight
G13: Disturbance of volition
G14: Poor impulse control
G15: Preoccupation
G16: Active social avoidance
